# Supplementary material for: Notch signaling is a critical initiator of roof plate formation as revealed by the use of RNA profiling of the dorsal neural tube
Source: BMC Biol. 2021 Apr 23;19:84. doi: 10.1186/s12915-021-01014-3 (PMC8063321; doi:10.1186/s12915-021-01014-3)
Supplement: Supplementary file 2 — Additional file 2: Table S1. A list of transcripts downregulated in RP when compared to NC. Excel file containing the list of transcripts downregulated in RP when compared to the premigratory NC stage. Based on triplicate samples for each stage. See Methods for technical details. [file 12915_2021_1014_MOESM2_ESM.xlsx]

## Sheet: גיליון1
Supplem. Table S1- Transcripts downregulated in RP when compared to NC
Gene Name	NCBI ID	Description	FoldChange RP vs NC	padj RP vs NC
LOC107321317	107321317	T-box-containing protein TBX6L	-2.84183	0.0468054
LOC107321763	107321763	synapse differentiation-inducing gene protein 1	-5.79006	1.59467e-06
TARS	107305812	TARS; threonyl-tRNA synthetase	-1.97914	0.00160168
CBX2	107322284	CBX2; chromobox 2	-1.66517	0.00562936
TIMP2	107322230	TIMP2; TIMP metallopeptidase inhibitor 2	-1.39742	0.0337253
USP36	107322228	USP36; ubiquitin specific peptidase 36	-2.41643	0.00240568
LOC107324464	107324464	scale keratin-like	-3.549	0.0435155
LOC107324364	107324364	scale keratin-like	-149.726	1.57531e-44
MYLK	107316813	MYLK; myosin light chain kinase	-9.30054	8.38836e-18
P2RY6	107308650	P2RY6; pyrimidinergic receptor P2Y6	-2.77184	0.0221905
AGO2	107310591	AGO2; argonaute 2, RISC catalytic component	-3.10237	1.10359e-09
LOC107306335	107306335	RNA-directed DNA polymerase from mobile element jockey-like	-3.07586	0.0385542
WDR36	107306362	WDR36; WD repeat domain 36	-1.44386	0.00697654
LAMB1	107307972	LAMB1; laminin subunit beta 1	-2.21462	5.25351e-07
LOC107314285	107314285	dispanin subfamily A member 2b-like	-1.57936	0.0321395
LOC107314288	107314288	interferon-induced transmembrane protein 3-like	-47.1946	1.36883e-20
SIGIRR	107314267	SIGIRR; single Ig and TIR domain containing	-3.89306	4.77152e-09
TAGLN	107324273	TAGLN; transgelin	-14.8962	5.20091e-25
COL23A1	107320106	COL23A1; collagen type XXIII alpha 1 chain	-2.20655	0.0229028
DUSP7	107319551	DUSP7; dual specificity phosphatase 7	-1.64305	0.000987089
EIF2S2	107322845	EIF2S2; eukaryotic translation initiation factor 2 subunit beta	-1.40729	0.00494493
FAAP24	107319259	FAAP24; Fanconi anemia core complex associated protein 24	-2.47494	0.0182643
FAM222B	107322663	FAM222B; family with sequence similarity 222 member B	-1.63326	5.68326e-05
JUP	107325194	JUP; junction plakoglobin	-1.75209	0.0191527
RAB34	107322549	RAB34; RAB34, member RAS oncogene family	-2.35234	1.21728e-09
TLCD1	107322724	TLCD1; TLC domain containing 1	-2.17485	0.0320327
LOC107307714	107307714	uncharacterized LOC107307714	-1.62037	0.00249556
ZNF703	107323783	ZNF703; zinc finger protein 703	-2.22359	1.59027e-07
RAB11FIP1	107323748	RAB11FIP1; RAB11 family interacting protein 1	-3.01001	1.80924e-06
SERINC5	107305915	SERINC5; serine incorporator 5	-3.55878	6.5961e-05
SLC25A29	107315354	SLC25A29; solute carrier family 25 member 29	-7.72297	3.3694e-15
MARCH5	107315977	MARCH5; membrane associated ring-CH-type finger 5	-2.47742	0.015905
CNDP2	107309961	CNDP2; CNDP dipeptidase 2 (metallopeptidase M20 family)	-2.19282	2.62533e-05
SRPK1	107324613	SRPK1; SRSF protein kinase 1	-1.52299	0.00889336
LOC107318601	107318601	uncharacterized LOC107318601	-2.65133	0.0184255
LARP6	107318583	LARP6; La ribonucleoprotein domain family member 6	-2.37917	0.0107648
THSD4	107318635	THSD4; thrombospondin type 1 domain containing 4	-2.35009	0.0114987
UCK2	107317240	UCK2; uridine-cytidine kinase 2	-1.83164	0.00104633
RANBP1	107321070	RANBP1; RAN binding protein 1	-1.37618	0.00186084
CXXC5	107320448	CXXC5; CXXC finger protein 5	-1.4692	0.00193394
WDR77	107324837	WDR77; WD repeat domain 77	-1.45931	0.013873
IRF6	107324846	IRF6; interferon regulatory factor 6	-3.91867	0.00277308
CEBPZ	107311248	CEBPZ; CCAAT/enhancer binding protein zeta	-1.85132	1.99332e-06
B3GNT7	107318245	B3GNT7; UDP-GlcNAc:betaGal beta-1,3-N-acetylglucosaminyltransferase 7	-8.33525	0.000115621
NCL	107318244	NCL; nucleolin	-1.50466	0.000266572
F2RL1	107305929	F2RL1; F2R like trypsin receptor 1	-3.13899	0.0278401
NFKBIZ	107320972	NFKBIZ; NFKB inhibitor zeta	-3.90269	0.0214186
ELL2	107306481	ELL2; elongation factor for RNA polymerase II 2	-2.35173	0.0129303
ASNS	107309128	ASNS; asparagine synthetase (glutamine-hydrolyzing)	-3.02455	1.29485e-10
SURF2	107321773	SURF2; surfeit 2	-2.14454	0.000477037
GTF3C5	107321881	GTF3C5; general transcription factor IIIC subunit 5	-1.46476	0.0384432
SIAH2	107318398	SIAH2; siah E3 ubiquitin protein ligase 2	-2.86165	0.00548188
MEF2C	107306494	MEF2C; myocyte enhancer factor 2C	-1.763	0.042629
HACD4	107306178	HACD4; 3-hydroxyacyl-CoA dehydratase 4	-4.23398	0.0177359
FKBP8	107325636	FKBP8; FK506 binding protein 8	-2.89019	0.000103265
ELL	107325564	ELL; elongation factor for RNA polymerase II	-1.79185	0.0131353
PTBP1	107325444	PTBP1; polypyrimidine tract binding protein 1	-1.42822	4.80347e-05
MAP4K5	107315505	MAP4K5; mitogen-activated protein kinase kinase kinase kinase 5	-1.36245	0.027341
NOP2	107318902	NOP2; NOP2 nucleolar protein	-2.2689	1.02946e-11
TLN1	107305790	TLN1; talin 1	-4.10516	0.0174344
PWWP2A	107320329	PWWP2A; PWWP domain containing 2A	-2.15456	0.00274857
CTDP1	107309759	CTDP1; CTD phosphatase subunit 1	-1.8065	0.000812124
CDV3	107309348	CDV3; CDV3 homolog	-1.46278	0.0230058
LOC107314287	107314287	interferon-induced transmembrane protein 5-like	-5.77149	9.05221e-16
HSPA2	107315362	HSPA2; heat shock protein family A (Hsp70) member 2	-3.36227	0.000100695
LOC107325113	107325113	uncharacterized LOC107325113	-9.40695	1.44915e-20
NRG1	107306440	NRG1; neuregulin 1	-2.88507	4.87467e-05
LOC107324624	107324624	olfactory receptor 14J1-like	-4.2772	0.00247942
POLR2F	107314058	POLR2F; RNA polymerase II subunit F	-1.45192	0.0342991
AP1M1	107325490	AP1M1; adaptor related protein complex 1 mu 1 subunit	-1.42855	0.0219214
METAP2	107311728	METAP2; methionyl aminopeptidase 2	-1.57138	0.000364607
CCDC43	107325025	CCDC43; coiled-coil domain containing 43	-1.66066	0.00137858
RSL1D1	107320509	RSL1D1; ribosomal L1 domain containing 1	-1.5374	0.0152096
SLCO2B1	107308619	SLCO2B1; solute carrier organic anion transporter family member 2B1	-9.14	1.01696e-17
GCNT7	107323093	GCNT7; glucosaminyl (N-acetyl) transferase family member 7	-4.52757	0.011618
MLLT3	107306180	MLLT3; MLLT3, super elongation complex subunit	-2.74238	2.08938e-07
SH3KBP1	107325446	SH3KBP1; SH3 domain containing kinase binding protein 1	-1.751	0.000423466
LOC107319226	107319226	uncharacterized LOC107319226	-10.1656	7.28574e-07
LUZP1	107323902	LUZP1; leucine zipper protein 1	-2.67186	1.52526e-11
LOC107324848	107324848	corticosteroid 11-beta-dehydrogenase isozyme 1-like	-2.85959	0.0147018
LOC107305754	107305754	uncharacterized LOC107305754	-4.2148	0.0168981
WDR18	107325450	WDR18; WD repeat domain 18	-1.63502	0.0276775
DUS1L	107322078	DUS1L; dihydrouridine synthase 1 like	-1.76024	0.0083272
TMEM185A	107312955	TMEM185A; transmembrane protein 185A	-1.43793	0.0295653
WWTR1	107318380	WWTR1; WW domain containing transcription regulator 1	-2.32071	0.00288113
SP5	107316726	SP5; Sp5 transcription factor	-5.7708	1.72001e-43
SOCS2	107311591	SOCS2; suppressor of cytokine signaling 2	-3.20986	8.22895e-10
SPRED2	107310680	SPRED2; sprouty related EVH1 domain containing 2	-1.67273	0.00279059
LOC107324384	107324384	scale keratin-like	-11.1803	5.12973e-13
NIP7	107319485	NIP7; NIP7, nucleolar pre-rRNA processing protein	-1.51164	0.0089395
TERF2	107319477	TERF2; telomeric repeat binding factor 2	-2.13532	1.28045e-05
NFAT5	107319446	NFAT5; nuclear factor of activated T-cells 5	-1.52874	0.0119227
PDLIM7	107320322	PDLIM7; PDZ and LIM domain 7	-2.24595	1.7958e-05
FAM193B	107320316	FAM193B; family with sequence similarity 193 member B	-1.63457	0.0477097
SDC4	107322940	SDC4; syndecan 4	-4.00705	6.84712e-06
TOMM34	107322952	TOMM34; translocase of outer mitochondrial membrane 34	-2.06046	3.04641e-05
KLF5	107308063	KLF5; Kruppel like factor 5	-4.05065	0.0214186
APEX1	107307005	APEX1; apurinic/apyrimidinic endodeoxyribonuclease 1	-1.4273	0.0111088
CNN2	107325461	CNN2; calponin 2	-2.12921	0.000278687
EXD3	107321656	EXD3; exonuclease 3'-5' domain containing 3	-2.15462	0.00660799
EDF1	107321626	EDF1; endothelial differentiation related factor 1	-1.54548	3.15324e-05
MAGOH	107317658	MAGOH; mago homolog, exon junction complex core component	-1.39882	0.0287096
SSR3	107318377	SSR3; signal sequence receptor subunit 3	-1.43546	0.00570725
TUBA4A	107316923	TUBA4A; tubulin alpha 4a	-3.73827	0.000182935
DES	107316993	DES; desmin	-2.62541	0.00246094
LOC107317009	107317009	rac GTPase-activating protein 1-like	-2.11438	0.0328524
LOC107317285	107317285	uncharacterized LOC107317285	-1.83321	0.00308356
TUFT1	107324573	TUFT1; tuftelin 1	-6.90599	5.31746e-10
PROSER2	107317253	PROSER2; proline and serine rich 2	-2.07233	0.00592797
GREB1L	107310085	GREB1L; growth regulation by estrogen in breast cancer 1 like	-10.6808	5.61561e-66
CHGB	107310941	CHGB; chromogranin B	-5.95839	1.14415e-15
HSDL2	107306574	HSDL2; hydroxysteroid dehydrogenase like 2	-1.68712	0.0164272
SLC7A1	107308246	SLC7A1; solute carrier family 7 member 1	-1.88244	4.88076e-08
OTUD3	107323334	OTUD3; OTU deubiquitinase 3	-1.74844	0.0353888
RIPPLY1	107312821	RIPPLY1; ripply transcriptional repressor 1	-25.8434	1.52526e-11
SALL4	107323187	SALL4; spalt like transcription factor 4	-5.7588	2.09398e-20
RHOC	107324861	RHOC; ras homolog family member C	-3.86586	0.0316483
SOX10	107314065	SOX10; SRY-box 10	-4.3239	8.26965e-17
BMPER	107309894	BMPER; BMP binding endothelial regulator	-3.07017	0.00355073
LOC107321855	107321855	uncharacterized LOC107321855	-1.95568	0.000200884
LOC107325806	107325806	basic proline-rich protein-like	-2.49609	5.19744e-06
SYNCRIP	107311952	SYNCRIP; synaptotagmin binding cytoplasmic RNA interacting protein	-1.31501	0.0169814
LOC107311953	107311953	uncharacterized LOC107311953	-2.61087	0.0297293
MAP3K14	107325016	MAP3K14; mitogen-activated protein kinase kinase kinase 14	-5.97228	0.00125092
PTPN6	107318608	PTPN6; protein tyrosine phosphatase, non-receptor type 6	-3.17049	0.0395892
C1H12orf57	107318616	C1H12orf57; chromosome 1 open reading frame, human C12orf57	-1.36882	0.0228967
LOC107307130	107307130	glycogen phosphorylase, muscle form-like	-3.71134	5.23411e-19
EGR1	107320057	EGR1; early growth response 1	-3.89226	0.00202321
SHISA5	107306896	SHISA5; shisa family member 5	-1.86736	0.00107485
MAP7D1	107323910	MAP7D1; MAP7 domain containing 1	-1.26786	0.0235406
MAF	107319375	MAF; MAF bZIP transcription factor	-5.50722	5.63349e-06
BOP1	107306979	BOP1; block of proliferation 1	-1.54992	0.000650155
KIF26A	107315353	KIF26A; kinesin family member 26A	-2.64275	1.41794e-06
FLRT3	107310770	FLRT3; fibronectin leucine rich transmembrane protein 3	-3.17347	1.88333e-16
PHGDH	107317107	PHGDH; phosphoglycerate dehydrogenase	-8.7519	6.2722e-31
ZNF518A	107316072	ZNF518A; zinc finger protein 518A	-2.93357	0.0163467
RALBP1	107310019	RALBP1; ralA binding protein 1	-1.58196	0.000745255
LOC107306390	107306390	endogenous retrovirus group K member 25 Pol protein-like	-3.24223	3.80743e-17
RBMS1	107316962	RBMS1; RNA binding motif single stranded interacting protein 1	-1.8233	0.00769778
NOL6	107305751	NOL6; nucleolar protein 6	-1.65496	0.0024848
TSPO2	107324872	TSPO2; translocator protein 2	-4.16202	0.000124122
DUSP5	107316107	DUSP5; dual specificity phosphatase 5	-16.3994	3.33027e-22
ADD3	107316065	ADD3; adducin 3	-1.57555	0.00243958
GDF2	107315908	GDF2; growth differentiation factor 2	-2.9001	1.24536e-05
EBNA1BP2	107317351	EBNA1BP2; EBNA1 binding protein 2	-2.72424	2.24636e-08
IFFO2	107323510	IFFO2; intermediate filament family orphan 2	-5.48531	7.65368e-05
PAX7	107323320	PAX7; paired box 7	-1.81951	0.0122379
PGP	107320724	PGP; phosphoglycolate phosphatase	-1.92305	0.00647173
SYNM	107318866	SYNM; synemin	-2.74448	0.0444835
NOLC1	107315839	NOLC1; nucleolar and coiled-body phosphoprotein 1	-1.45015	0.00179861
ARHGAP28	107310031	ARHGAP28; Rho GTPase activating protein 28	-2.29005	8.26006e-07
HNF1B	107322787	HNF1B; HNF1 homeobox B	-11.2681	4.21733e-26
DDX52	107322763	DDX52; DExD-box helicase 52	-2.14177	9.73378e-05
MYBBP1A	107322481	MYBBP1A; MYB binding protein 1a	-1.58501	0.00202869
SSBP1	107315859	SSBP1; single stranded DNA binding protein 1	-1.44178	0.00115058
CPAMD8	107325386	CPAMD8; C3 and PZP like, alpha-2-macroglobulin domain containing 8	-3.2922	7.4846e-11
TMEM120B	107321336	TMEM120B; transmembrane protein 120B	-2.01851	0.000295642
CIR1	107316658	CIR1; corepressor interacting with RBPJ, 1	-1.67698	0.000289791
NOP56	107306826	NOP56; NOP56 ribonucleoprotein	-1.57016	0.000454697
PCBP4	107319638	PCBP4; poly(rC) binding protein 4	-1.31982	0.0407813
GFPT2	107320158	GFPT2; glutamine-fructose-6-phosphate transaminase 2	-1.63301	0.00373052
CDC25A	107308656	CDC25A; cell division cycle 25A	-1.98444	0.000102372
CDX2	107308286	CDX2; caudal type homeobox 2	-33.0003	1.58892e-18
MYO1G	107308807	MYO1G; myosin IG	-1.54067	0.00169917
TPRN	107321610	TPRN; taperin	-2.82719	0.00855374
LOC107312011	107312011	uncharacterized LOC107312011	-1.55455	0.0346312
LOC107310678	107310678	uncharacterized LOC107310678	-2.68441	0.00472379
SLC1A4	107310676	SLC1A4; solute carrier family 1 member 4	-4.19164	2.12799e-19
MRPL38	107322021	MRPL38; mitochondrial ribosomal protein L38	-1.69865	0.0013221
NIPA2	107307643	NIPA2; non imprinted in Prader-Willi/Angelman syndrome 2	-1.54844	0.0191465
HOXB8	107325100	HOXB8; homeobox B8	-2.19852	0.00234005
PWP1	107314533	PWP1; PWP1 homolog, endonuclein	-1.52459	0.0330331
HOXB7	107325103	HOXB7; homeobox B7	-2.14404	5.27742e-10
HOXB9	107325098	HOXB9; homeobox B9	-7.29786	2.66847e-26
NCBP2	107318160	NCBP2; nuclear cap binding protein subunit 2	-1.62838	0.00908835
OVCH2	107314584	OVCH2; ovochymase 2	-14.6481	9.50791e-10
RASSF10	107314576	RASSF10; Ras association domain family member 10	-11.4234	1.21432e-08
LGALS3	107315455	LGALS3; galectin 3	-5.67397	0.00278092
SRM	107323520	SRM; spermidine synthase	-1.87463	0.000131288
NOXO1	107320735	NOXO1; NADPH oxidase organizer 1	-11.5697	2.35142e-06
ANXA1	107306210	ANXA1; annexin A1	-10.8602	8.32553e-06
PDCD7	107318928	PDCD7; programmed cell death 7	-1.61766	0.0038874
GPR63	107311929	GPR63; G protein-coupled receptor 63	-2.20412	0.0231954
PTK2B	107312386	PTK2B; protein tyrosine kinase 2 beta	-4.71906	0.00996874
ESCO2	107312363	ESCO2; establishment of sister chromatid cohesion N-acetyltransferase 2	-1.91451	0.0107903
URM1	107321907	URM1; ubiquitin related modifier 1	-1.70803	0.00468958
ARHGEF28	107306069	ARHGEF28; Rho guanine nucleotide exchange factor 28	-2.73514	0.00320681
UTP15	107306059	UTP15; UTP15, small subunit processome component	-1.79722	8.5529e-06
FOXD1	107306076	FOXD1; forkhead box D1	-2.52199	0.000493752
ING2	107313306	ING2; inhibitor of growth family member 2	-1.89855	0.0280075
NUDT4	107311562	NUDT4; nudix hydrolase 4	-1.50515	0.00995147
LOC107325865	107325865	retinol dehydrogenase 7-like	-3.02896	0.0012284
LLPH	107310663	LLPH; LLP homolog, long-term synaptic facilitation	-1.84023	0.000557463
RPRM	107316891	RPRM; reprimo, TP53 dependent G2 arrest mediator candidate	-3.28955	0.0197779
GPX1	107319610	GPX1; glutathione peroxidase 1	-1.36879	0.009709
LARP1	107320116	LARP1; La ribonucleoprotein domain family member 1	-1.61551	5.59557e-06
CHIC1	107312791	CHIC1; cysteine rich hydrophobic domain 1	-3.78197	8.62189e-06
TRNAI-AAU	107305614	-	-2.40811	0.00939341
MTHFD2	107323669	MTHFD2; methylenetetrahydrofolate dehydrogenase (NADP+ dependent) 2, methenyltetrahydrofolate cyclohydrolase	-3.79846	1.41371e-18
POLR1B	107310905	POLR1B; RNA polymerase I subunit B	-1.73214	0.034934
ZNF839	107315275	ZNF839; zinc finger protein 839	-2.25642	0.0161101
RRP9	107319548	RRP9; ribosomal RNA processing 9, small subunit (SSU) processome component, homolog (yeast)	-1.46251	0.00624048
LLGL2	107322348	LLGL2; LLGL2, scribble cell polarity complex component	-1.96573	0.000445407
KLHL24	107317831	KLHL24; kelch like family member 24	-1.42961	0.0268512
TTLL4	107316912	TTLL4; tubulin tyrosine ligase like 4	-1.6457	0.0238691
LOC107325235	107325235	keratin, type I cytoskeletal 19	-2.70597	0.0238691
RBPMS	107313178	RBPMS; RNA binding protein with multiple splicing	-2.50233	9.09033e-10
LOC107306237	107306237	uncharacterized LOC107306237	-5.01479	0.00698375
TLE4	107306234	TLE4; transducin like enhancer of split 4	-3.0523	0.00220038
TFAP4	107320990	TFAP4; transcription factor AP-4	-1.84299	0.00426103
DNAJA3	107320956	DNAJA3; DnaJ heat shock protein family (Hsp40) member A3	-1.62093	0.00108937
NMRAL1	107320958	NMRAL1; NmrA like redox sensor 1	-4.4983	0.000203504
TPBGL	107308621	TPBGL; trophoblast glycoprotein-like	-9.14629	2.24957e-42
UHMK1	107317139	UHMK1; U2AF homology motif kinase 1	-2.37786	2.00125e-07
SMIM7	107325538	SMIM7; small integral membrane protein 7	-1.71519	0.0263782
SOX8	107320786	SOX8; SRY-box 8	-2.06698	0.037875
LOC107314956	107314956	uncharacterized LOC107314956	-3.8079	0.0337873
EXO1	107311317	EXO1; exonuclease 1	-1.87889	0.0383057
TPGS1	107325551	TPGS1; tubulin polyglutamylase complex subunit 1	-1.85857	0.0295202
ICMT	107323474	ICMT; isoprenylcysteine carboxyl methyltransferase	-1.9535	0.000559934
SREK1IP1	107306036	SREK1IP1; SREK1 interacting protein 1	-1.72135	0.0382303
HES1	107318289	HES1; hes family bHLH transcription factor 1	-4.13042	1.72246e-05
SPR	107314124	SPR; sepiapterin reductase (7,8-dihydrobiopterin:NADP+ oxidoreductase)	-1.87139	0.00896382
LOC107316496	107316496	uncharacterized LOC107316496	-4.28359	0.0149906
LOC107314117	107314117	homeobox protein EMX1-like	-8.26499	9.03716e-05
TRNAR-ACG	107305655	-	-2.69099	0.0494084
RRS1	107310268	RRS1; ribosome biogenesis regulator homolog	-1.61964	0.00014719
LYPD6	107316976	LYPD6; LY6/PLAUR domain containing 6	-13.8538	3.86661e-07
CSRP2	107310903	CSRP2; cysteine and glycine rich protein 2	-8.11215	1.6221e-06
LOC107312691	107312691	protein FAM122A	-1.46261	0.0353245
LOC107309558	107309558	cadherin-6	-5.50923	1.08459e-18
CHADL	107312965	CHADL; chondroadherin like	-11.5168	7.21062e-07
NR1D2	107309292	NR1D2; nuclear receptor subfamily 1 group D member 2	-4.40135	5.26892e-06
LOC107319512	107319512	B-cadherin-like	-8.90862	2.85667e-20
LOC107319509	107319509	cadherin-1	-5.76457	5.68326e-05
UTP4	107319478	UTP4; UTP4, small subunit processome component	-2.23468	4.19338e-19
LOC107322625	107322625	C-C motif chemokine 4-like	-3.32326	0.0328702
MARVELD1	107316004	MARVELD1; MARVEL domain containing 1	-2.15226	0.0290903
PLD1	107318313	PLD1; phospholipase D1	-2.73192	5.37455e-05
SLC25A47	107315332	SLC25A47; solute carrier family 25 member 47	-4.21286	0.0190051
TCF21	107311702	TCF21; transcription factor 21	-4.47053	0.013495
MOGS	107306839	MOGS; mannosyl-oligosaccharide glucosidase	-1.63923	0.0123569
GALE	107323881	GALE; UDP-galactose-4-epimerase	-2.13206	3.87582e-06
RIF1	107316940	RIF1; replication timing regulatory factor 1	-1.44005	0.00463951
PPARD	107324799	PPARD; peroxisome proliferator activated receptor delta	-2.49316	0.0257915
CLDN1	107318265	CLDN1; claudin 1	-3.0253	0.0037897
LOC107317260	107317260	dimethylaniline monooxygenase [N-oxide-forming] 3-like	-5.63913	0.00327451
TMEM70	107310291	TMEM70; transmembrane protein 70	-2.26237	8.16018e-06
WNT5B	107315234	WNT5B; Wnt family member 5B	-3.60715	1.15569e-11
PPRC1	107316103	PPRC1; peroxisome proliferator-activated receptor gamma, coactivator-related 1	-2.74879	5.41596e-12
TMEM11	107320687	TMEM11; transmembrane protein 11	-2.07443	0.00195471
RSBN1	107324855	RSBN1; round spermatid basic protein 1	-1.63441	0.0341863
SLC16A1	107324907	SLC16A1; solute carrier family 16 member 1	-2.24288	1.21002e-08
VSTM2A	107309478	VSTM2A; V-set and transmembrane domain containing 2A	-3.44505	0.0494551
C2H18orf21	107309476	C2H18orf21; chromosome 2 open reading frame, human C18orf21	-1.52035	0.0256386
C3H6orf203	107311821	C3H6orf203; chromosome 3 open reading frame, human C6orf203	-1.6006	0.000213249
BEND3	107311819	BEND3; BEN domain containing 3	-1.44792	0.0273242
PLK2	107306024	PLK2; polo like kinase 2	-3.87607	0.00157856
PLA1A	107319756	PLA1A; phospholipase A1 member A	-3.95173	0.0277665
SPRY1	107313542	SPRY1; sprouty RTK signaling antagonist 1	-10.6623	9.16857e-19
ARHGEF6	107312695	ARHGEF6; Rac/Cdc42 guanine nucleotide exchange factor 6	-2.02957	0.00181115
LOC107322882	107322882	uncharacterized LOC107322882	-2.43331	3.3585e-05
RYR2	107311396	RYR2; ryanodine receptor 2	-4.93556	0.000688999
RHOU	107311420	RHOU; ras homolog family member U	-1.49042	0.00337637
ESRP2	107319039	ESRP2; epithelial splicing regulatory protein 2	-4.08403	0.0107708
LOC107321961	107321961	uncharacterized LOC107321961	-3.48943	0.047168
GAPVD1	107321941	GAPVD1; GTPase activating protein and VPS9 domains 1	-1.5572	0.0349192
TIMM9	107315395	TIMM9; translocase of inner mitochondrial membrane 9	-1.7892	0.0361759
SGMS2	107313258	SGMS2; sphingomyelin synthase 2	-2.74014	0.0108698
LEMD2	107324905	LEMD2; LEM domain containing 2	-1.6166	0.0257915
MOB2	107314536	MOB2; MOB kinase activator 2	-1.65589	0.00533966
STAT3	107325206	STAT3; signal transducer and activator of transcription 3	-1.70439	0.0331458
EXOC3L1	107319090	EXOC3L1; exocyst complex component 3 like 1	-2.52985	0.00551023
MYCN	107312230	MYCN; v-myc avian myelocytomatosis viral oncogene neuroblastoma derived homolog	-1.66554	0.000753761
SOX18	107323231	SOX18; SRY-box 18	-20.9793	1.37081e-72
WNT2B	107324859	WNT2B; Wnt family member 2B	-3.62263	0.0396705
ZIC2	107307979	ZIC2; Zic family member 2	-1.94957	0.00809798
CLYBL	107307994	CLYBL; citrate lyase beta like	-5.89297	0.000841053
FAH	107318813	FAH; fumarylacetoacetate hydrolase	-3.80005	0.00125819
FAM110D	107323985	FAM110D; family with sequence similarity 110 member D	-4.82248	0.000109914
PPP3CA	107313629	PPP3CA; protein phosphatase 3 catalytic subunit alpha	-1.52519	0.0131235
TPST1	107322498	TPST1; tyrosylprotein sulfotransferase 1	-1.61506	0.0207325
BRINP1	107321912	BRINP1; BMP/retinoic acid inducible neural specific 1	-2.04234	0.00131044
LOC107321847	107321847	uncharacterized LOC107321847	-3.80081	0.0228559
SLC7A11	107313122	SLC7A11; solute carrier family 7 member 11	-8.91043	1.94743e-05
WWC3	107325753	WWC3; WWC family member 3	-1.50706	0.0216447
RAB3IL1	107314440	RAB3IL1; RAB3A interacting protein like 1	-2.01169	0.000448851
SLC25A22	107314508	SLC25A22; solute carrier family 25 member 22	-1.43269	0.0398866
C10H15orf39	107318573	C10H15orf39; chromosome 10 open reading frame, human C15orf39	-3.65744	0.00543262
C5H11orf31	107314427	SELENOH; selenoprotein H	-1.58341	5.06614e-05
MTMR2	107308419	MTMR2; myotubularin related protein 2	-2.62438	5.8941e-05
TOMM20	107311394	TOMM20; translocase of outer mitochondrial membrane 20	-1.47117	0.0150734
MSX1	107313846	MSX1; msh homeobox 1	-1.78792	0.000216011
PI4K2B	107313934	PI4K2B; phosphatidylinositol 4-kinase type 2 beta	-1.45944	0.00913703
LOC107324264	107324264	sodium/potassium-transporting ATPase subunit gamma-like	-19.0505	1.70281e-13
SIAH1	107319235	SIAH1; siah E3 ubiquitin protein ligase 1	-1.53997	0.00087473
C1QL3	107309050	C1QL3; complement C1q like 3	-5.77262	0.00161082
OLFM4	107308099	OLFM4; olfactomedin 4	-12.3838	1.66724e-06
TFAP2A	107309669	TFAP2A; transcription factor AP-2 alpha	-8.18051	1.96419e-17
LOC107316090	107316090	homeobox protein VENTX-like	-14.1658	3.42375e-16
REST	107313403	REST; RE1 silencing transcription factor	-1.76073	0.0346312
NOA1	107313404	NOA1; nitric oxide associated 1	-1.82208	0.0170616
RPL13A	107307833	RPL13A; ribosomal protein L13a	-1.9567	0.0018679
C14H16orf59	107320960	C14H16orf59; chromosome 14 open reading frame, human C16orf59	-1.94124	0.00123184
LOC107325273	107325273	keratin, type I cytoskeletal 14-like	-6.1983	0.00134233
BAG3	107316174	BAG3; BCL2 associated athanogene 3	-2.01968	0.00220835
IGFBP5	107316831	IGFBP5; insulin like growth factor binding protein 5	-2.47451	1.94782e-08
LMO4	107317508	LMO4; LIM domain only 4	-2.93149	6.61389e-09
EVL	107315307	EVL; Enah/Vasp-like	-1.74971	0.000688999
LIMA1	107325701	LIMA1; LIM domain and actin binding 1	-2.07186	0.000110608
SMS	107324967	SMS; spermine synthase	-1.49427	0.0392201
JADE2	107320167	JADE2; jade family PHD finger 2	-4.65178	0.00133886
BMF	107314971	BMF; Bcl2 modifying factor	-3.96792	0.0114534
ROR2	107306309	ROR2; receptor tyrosine kinase like orphan receptor 2	-2.03765	0.000647708
FZD4	107308481	FZD4; frizzled class receptor 4	-4.36664	7.59397e-06
COL9A3	107322969	COL9A3; collagen type IX alpha 3 chain	-2.39171	0.00228414
SHC1	107324486	SHC1; SHC adaptor protein 1	-2.0946	0.000443531
MEX3B	107318779	MEX3B; mex-3 RNA binding family member B	-1.33946	0.0199284
UNG	107321302	UNG; uracil DNA glycosylase	-1.59531	2.84383e-05
RAB23	107312097	RAB23; RAB23, member RAS oncogene family	-1.86037	0.026776
FAT1	107313684	FAT1; FAT atypical cadherin 1	-1.57964	0.00147474
RGS9	107322233	RGS9; regulator of G-protein signaling 9	-4.4536	0.0103411
GNA13	107322109	GNA13; G protein subunit alpha 13	-1.37956	0.0291168
TGS1	107310197	TGS1; trimethylguanosine synthase 1	-1.91138	0.000166093
HAS2	107310516	HAS2; hyaluronan synthase 2	-2.77845	0.00331007
ARID3B	107318624	ARID3B; AT-rich interaction domain 3B	-2.71138	2.15914e-11
FOXD2	107317601	FOXD2; forkhead box D2	-1.93744	0.0499887
CDK2AP2	107314156	CDK2AP2; cyclin dependent kinase 2 associated protein 2	-1.67103	0.00917682
NRIP1	107322394	NRIP1; nuclear receptor interacting protein 1	-3.16297	1.63285e-16
DPEP1	107319498	DPEP1; dipeptidase 1 (renal)	-7.78763	0.000214559
LOC107322099	107322099	heparan sulfate glucosamine 3-O-sulfotransferase 3B1-like	-2.08802	1.85073e-05
HS3ST3A1	107322259	HS3ST3A1; heparan sulfate-glucosamine 3-sulfotransferase 3A1	-2.40064	0.00136681
RASGRP3	107311289	RASGRP3; RAS guanyl releasing protein 3	-14.1574	1.38386e-13
LTBP1	107311288	LTBP1; latent transforming growth factor beta binding protein 1	-2.22698	5.16061e-05
GREB1	107312225	GREB1; growth regulation by estrogen in breast cancer 1	-2.38472	1.1704e-06
THUMPD1	107321026	THUMPD1; THUMP domain containing 1	-1.46128	0.0143308
ATG4C	107317713	ATG4C; autophagy related 4C cysteine peptidase	-1.81837	9.80417e-07
FOXD3	107317743	FOXD3; forkhead box D3	-20.5545	2.95574e-80
UPK1B	107320385	UPK1B; uroplakin 1B	-5.02189	0.0068198
TMEM39A	107320461	TMEM39A; transmembrane protein 39A	-1.67851	0.00735129
ESRP1	107310395	ESRP1; epithelial splicing regulatory protein 1	-3.73409	0.0346312
CCDC3	107317800	CCDC3; coiled-coil domain containing 3	-7.32374	0.000153129
KBTBD8	107319964	KBTBD8; kelch repeat and BTB domain containing 8	-2.91131	5.07889e-05
LOC107312843	107312843	ligand of Numb protein X 2-like	-3.59666	7.10218e-05
FRMD3	107306250	FRMD3; FERM domain containing 3	-2.11637	0.0299783
SASS6	107317452	SASS6; SAS-6 centriolar assembly protein	-1.36597	0.0335554
LOC107324373	107324373	uncharacterized LOC107324373	-8.04533	2.5915e-15
LOC107324454	107324454	protein S100-A6	-3.93223	0.00430429
LOC107324457	107324457	MRP; protein MRP-126	-4.51274	3.98142e-08
LOC107318387	107318387	SELENOT; selenoprotein T	-1.40544	0.0352835
COL4A1	107307934	COL4A1; collagen type IV alpha 1 chain	-2.32026	0.000336676
RAB20	107307946	RAB20; RAB20, member RAS oncogene family	-3.08666	1.47102e-09
APLNR	107314475	APLNR; apelin receptor	-3.93599	0.0175913
LOC107308812	107308812	D-threo-3-hydroxyaspartate dehydratase-like	-6.28877	0.000222352
GLS	107316325	GLS; glutaminase	-1.54331	0.0235223
VOPP1	107309807	VOPP1; vesicular, overexpressed in cancer, prosurvival protein 1	-2.63284	0.0120301
LOC107309809	107309809	uncharacterized LOC107309809	-8.4224	1.15937e-26
SPCS3	107313463	SPCS3; signal peptidase complex subunit 3	-1.40991	0.00842029
SNAI2	107310156	SNAI2; snail family transcriptional repressor 2	-10.0695	5.30465e-41
C2H8orf22	107310162	C2H8orf22; chromosome 2 open reading frame, human C8orf22	-4.60016	0.0119274
WDR43	107310869	WDR43; WD repeat domain 43	-1.93727	8.30401e-07
PIK3CA	107318114	PIK3CA; phosphatidylinositol-4,5-bisphosphate 3-kinase catalytic subunit alpha	-1.63158	0.012807
PRSS35	107311998	PRSS35; protease, serine 35	-2.27979	0.0203384
DOCK10	107318057	DOCK10; dedicator of cytokinesis 10	-3.69889	0.0186251
NAA15	107313096	NAA15; N(alpha)-acetyltransferase 15, NatA auxiliary subunit	-1.27611	0.0320101
LOC107311487	107311487	sulfotransferase 6B1-like	-9.89258	1.7794e-05
DACT2	107311486	DACT2; dishevelled binding antagonist of beta catenin 2	-7.8995	4.00631e-43
FRMD1	107311481	FRMD1; FERM domain containing 1	-2.56087	0.00445953
LOC107314410	107314410	fatty acid desaturase 1-like	-6.46436	0.00122372
MFAP3L	107313053	MFAP3L; microfibrillar associated protein 3 like	-6.48885	3.4222e-07
UNC93B1	107314144	UNC93B1; unc-93 homolog B1 (C. elegans)	-3.8905	0.0296765
YAF2	107309647	YAF2; YY1 associated factor 2	-1.44174	0.0219542
GXYLT1	107309638	GXYLT1; glucoside xylosyltransferase 1	-1.7391	0.0352434
SFRP2	107313067	SFRP2; secreted frizzled related protein 2	-7.13065	8.55237e-35
SKP2	107305844	SKP2; S-phase kinase associated protein 2	-1.66975	0.00470769
CDC20	107317405	CDC20; cell division cycle 20	-1.41019	0.0224128
CHST15	107316272	CHST15; carbohydrate sulfotransferase 15	-3.57022	0.00331778
MVK	107321293	MVK; mevalonate kinase	-1.60317	0.0257165
MAFK	107320669	MAFK; MAF bZIP transcription factor K	-2.4782	0.000549705
RTN4RL1	107322691	RTN4RL1; reticulon 4 receptor like 1	-7.25807	6.83404e-07
PIWIL2	107307312	PIWIL2; piwi like RNA-mediated gene silencing 2	-3.83951	1.64265e-09
SMCO4	107308441	SMCO4; single-pass membrane protein with coiled-coil domains 4	-2.90534	0.000213249
TAF1D	107308436	TAF1D; TATA-box binding protein associated factor, RNA polymerase I subunit D	-1.69273	4.80995e-05
WNT5A	107320001	WNT5A; Wnt family member 5A	-8.40601	3.27466e-17
CPSF7	107314199	CPSF7; cleavage and polyadenylation specific factor 7	-1.58311	0.011894
MEOX1	107325062	MEOX1; mesenchyme homeobox 1	-4.27715	3.68234e-06
LOC107323637	107323637	IL1B; interleukin-1 beta-like	-4.39959	0.0149696
SLC20A1	107323690	SLC20A1; solute carrier family 20 member 1	-1.59382	0.00504772
GJA1	107311882	GJA1; gap junction protein alpha 1	-4.74538	2.15166e-31
LOC107308730	107308730	death domain-containing membrane protein NRADD-like	-5.29259	1.28779e-32
LOC107306654	107306654	uncharacterized LOC107306654	-4.64996	5.11215e-07
GARS	107308797	GARS; glycyl-tRNA synthetase	-1.72343	1.68775e-05
EIF2AK3	107313985	EIF2AK3; eukaryotic translation initiation factor 2 alpha kinase 3	-1.97306	0.0204559
LOC107325817	107325817	keratin, type II cytoskeletal 5-like	-3.11959	0.0493416
LOC107325791	107325791	keratin, type II cytoskeletal 8-like	-3.85001	0.0114677
LOC107314549	107314549	mucin-5B	-6.69041	0.000438865
ALG14	107317356	ALG14; ALG14, UDP-N-acetylglucosaminyltransferase subunit	-2.14962	0.000332027
CCDC88A	107310822	CCDC88A; coiled-coil domain containing 88A	-1.50301	0.0409718
SEMA3D	107320216	SEMA3D; semaphorin 3D	-4.24297	5.10718e-27
TFDP1	107306354	TFDP1; transcription factor Dp-1	-1.70887	0.000164958
CD2AP	107312460	CD2AP; CD2 associated protein	-2.14705	1.60917e-08
FBN1	107318754	FBN1; fibrillin 1	-2.21193	0.0150255
PDP2	107319341	PDP2; pyruvate dehyrogenase phosphatase catalytic subunit 2	-2.21592	0.00470769
LOC107323611	107323611	Mx1; interferon-induced GTP-binding protein Mx-like	-4.65384	0.00556792
RCL1	107306087	RCL1; RNA terminal phosphate cyclase like 1	-2.05073	3.51912e-06
NPY	107309237	NPY; neuropeptide Y	-8.8612	7.7504e-05
MPP6	107309188	MPP6; membrane palmitoylated protein 6	-1.61621	0.00341224
LOC107322039	107322039	uncharacterized LOC107322039	-2.80592	0.0386172
NTMT1	107321904	NTMT1; N-terminal Xaa-Pro-Lys N-methyltransferase 1	-1.40489	0.0159183
PRR18	107311453	PRR18; proline rich 18	-1.40702	0.0290624
CPZ	107314062	CPZ; carboxypeptidase Z	-2.92597	0.0498313
CLDN5	107321057	CLDN5; claudin 5	-2.27842	0.0127623
LOC107314438	107314438	fatty acid desaturase 1-like	-1.36266	0.0214186
LOC107312790	107312790	homeobox protein CDX-4-like	-89.6516	7.96234e-82
NASP	107317495	NASP; nuclear autoantigenic sperm protein	-1.52957	0.00391474
FHAD1	107323416	FHAD1; forkhead associated phosphopeptide binding domain 1	-15.1216	2.30832e-10
LAPTM4A	107312286	LAPTM4A; lysosomal protein transmembrane 4 alpha	-1.53495	0.0423466
LOC107314472	107314472	fatty acid desaturase 1-like	-2.84182	0.001673
LOC107312756	107312756	homeobox protein CDX-1-like	-7.3923	0.000194144
TTLL12	107317321	TTLL12; tubulin tyrosine ligase like 12	-1.41904	0.0319438
KIAA1462	107308933	KIAA1462 ortholog	-3.64883	0.000531662
LOC107322114	107322114	uncharacterized LOC107322114	-1.62295	0.0152084
HSPA9	107320391	HSPA9; heat shock protein family A (Hsp70) member 9	-1.41073	0.00387061
ETF1	107320392	ETF1; eukaryotic translation termination factor 1	-1.3904	0.0467324
LRRTM2	107320308	LRRTM2; leucine rich repeat transmembrane neuronal 2	-3.62827	0.00526727
CTNNA1	107320305	CTNNA1; catenin alpha 1	-1.47475	0.000266572
GTPBP4	107308911	GTPBP4; GTP binding protein 4	-1.45908	0.0186543
ADRA2B	107323642	ADRA2B; adrenoceptor alpha 2B	-3.2078	1.50622e-06
LOC107316784	107316784	poly [ADP-ribose] polymerase 14-like	-2.03217	8.62189e-06
RNF217	107311850	RNF217; ring finger protein 217	-2.44064	2.92851e-05
XBP1	107321230	XBP1; X-box binding protein 1	-3.94208	0.00103119
NKIRAS2	107325129	NKIRAS2; NFKB inhibitor interacting Ras like 2	-1.59581	0.000124029
GNG12	107317807	GNG12; G protein subunit gamma 12	-1.87459	0.00070709
EIF5	107315351	EIF5; eukaryotic translation initiation factor 5	-1.41805	0.0274847
CD99	107305942	CD99; CD99 molecule	-4.76002	6.53903e-16
COLCA2	107324093	COLCA2; colorectal cancer associated 2	-18.3247	5.91348e-11
COMMD5	107312937	COMMD5; COMM domain containing 5	-1.86995	0.0485617
ATF4	107312723	ATF4; activating transcription factor 4	-2.16199	2.00834e-11
CDH11	107319337	CDH11; cadherin 11	-1.95434	0.00324194
ETS2	107323461	ETS2; ETS proto-oncogene 2, transcription factor	-2.06052	0.00334003
HOXA7	107309185	HOXA7; homeobox A7	-4.25811	3.17974e-57
LOC107325462	107325462	nuclear receptor subfamily 2 group F member 6-like	-1.58765	0.0498024
IGF2	107314538	IGF2; insulin like growth factor 2	-2.77124	0.0287142
ADCK3	107310893	COQ8A; coenzyme Q8A	-1.80209	0.00426103
CHRD	107318256	CHRD; chordin	-5.03208	0.00268602
LOC107315544	107315544	uncharacterized LOC107315544	-3.03388	7.95928e-09
TPM1	107318467	TPM1; tropomyosin 1 (alpha)	-1.79554	0.000369422
SSFA2	107316607	SSFA2; sperm specific antigen 2	-1.94163	0.0320312
FCF1	107315116	FCF1; FCF1 rRNA-processing protein	-1.71054	0.0110073
CDKN1A	107324690	CDKN1A; cyclin dependent kinase inhibitor 1A	-4.69103	0.00253151
OTUD6B	107310387	OTUD6B; OTU domain containing 6B	-1.87892	0.000140191
EDA2R	107312595	EDA2R; ectodysplasin A2 receptor	-5.2189	2.62533e-05
LRR1	107315498	LRR1; leucine rich repeat protein 1	-1.70438	0.00130496
C6H10orf11	107315892	C6H10orf11; chromosome 6 open reading frame, human C10orf11	-3.1334	0.00354778
SLC41A1	107324884	SLC41A1; solute carrier family 41 member 1	-2.27706	0.0393599
PPCS	107323493	PPCS; phosphopantothenoylcysteine synthetase	-1.62482	0.00550253
PHC2	107323264	PHC2; polyhomeotic homolog 2	-1.24142	0.0419181
HSPG2	107323300	HSPG2; heparan sulfate proteoglycan 2	-2.0583	0.0147992
EIF3J	107318912	EIF3J; eukaryotic translation initiation factor 3 subunit J	-1.57018	4.08001e-05
PLEKHB1	107308637	PLEKHB1; pleckstrin homology domain containing B1	-2.99854	0.0130899
DUS3L	107325602	DUS3L; dihydrouridine synthase 3 like	-1.78995	0.0467324
NRTN	107325645	NRTN; neurturin	-5.00684	0.00703793
MCU	107315700	MCU; mitochondrial calcium uniporter	-1.82252	0.00363641
GPI	107319333	GPI; glucose-6-phosphate isomerase	-1.3228	0.0182206
HEATR1	107311391	HEATR1; HEAT repeat containing 1	-1.89935	1.93045e-07
NR4A3	107309920	NR4A3; nuclear receptor subfamily 4 group A member 3	-1.69401	0.0238691
MTSS1	107310525	MTSS1; MTSS1, I-BAR domain containing	-2.22423	0.0221905
TBCC	107311121	TBCC; tubulin folding cofactor C	-1.57596	0.0367613
MRPL28	107320949	MRPL28; mitochondrial ribosomal protein L28	-1.38216	0.0389698
CLIC6	107323225	CLIC6; chloride intracellular channel 6	-4.11087	0.0224402
RUNX1	107323234	RUNX1; runt related transcription factor 1	-8.3111	0.000101635
LOC107322793	107322793	uncharacterized LOC107322793	-2.90341	0.00559792
SAMHD1	107322797	SAMHD1; SAM and HD domain containing deoxynucleoside triphosphate triphosphohydrolase 1	-1.77562	0.0168981
MED1	107325211	MED1; mediator complex subunit 1	-1.89028	0.0130534
RBFA	107309792	RBFA; ribosome binding factor A (putative)	-1.99025	8.45181e-06
SLC34A2	107314057	SLC34A2; solute carrier family 34 member 2	-5.16895	0.00570725
ARAP2	107313838	ARAP2; ArfGAP with RhoGAP domain, ankyrin repeat and PH domain 2	-3.76974	0.0175308
NUFIP2	107322492	NUFIP2; NUFIP2, FMR1 interacting protein 2	-2.04805	4.23909e-09
EXOSC9	107313564	EXOSC9; exosome component 9	-1.53693	0.000921603
LOC107313135	107313135	uncharacterized LOC107313135	-3.97767	5.00199e-07
LOC107315416	107315416	coiled-coil domain-containing protein 175-like	-3.4472	0.0473032
LOC107313170	107313170	uncharacterized LOC107313170	-3.96501	5.41783e-10
GLT1D1	107321459	GLT1D1; glycosyltransferase 1 domain containing 1	-2.09532	0.0384832
IER5	107317293	IER5; immediate early response 5	-2.13849	8.9114e-07
NTS	107311200	NTS; neurotensin	-4.99381	0.00334003
C2H1orf35	107308829	C2H1orf35; chromosome 2 open reading frame, human C1orf35	-1.89892	0.000757183
NLE1	107322395	NLE1; notchless homolog 1	-2.20585	0.00362
TSR1	107322465	TSR1; TSR1, ribosome maturation factor	-1.5965	0.0452519
LOC107317106	107317106	dimethylaniline monooxygenase [N-oxide-forming] 5-like	-3.87571	0.000342287
LOC107320375	107320375	uncharacterized LOC107320375	-6.45618	0.00118723
LOC107313771	107313771	uncharacterized LOC107313771	-2.58682	1.27259e-08
SPATA13	107308300	SPATA13; spermatogenesis associated 13	-3.2746	6.94805e-12
XPO4	107308323	XPO4; exportin 4	-4.23892	0.00130496
TXNRD3	107319848	TXNRD3; thioredoxin reductase 3	-3.21548	3.73955e-18
C5H14orf169	107314864	RIOX1; ribosomal oxygenase 1	-1.81139	0.0131318
CALML4	107318948	CALML4; calmodulin like 4	-1.99336	0.00340452
B4GALT1	107306674	B4GALT1; beta-1,4-galactosyltransferase 1	-3.3271	0.000215891
LOC107315903	107315903	uncharacterized LOC107315903	-28.6629	1.39549e-13
CCK	107309409	CCK; cholecystokinin	-2.87417	0.0191527
LOC107318208	107318208	serine/arginine repetitive matrix protein 2-like	-1.63673	0.018329
GLUD1	107315563	GLUD1; glutamate dehydrogenase 1	-1.76083	0.00842029
ADIRF	107315565	ADIRF; adipogenesis regulatory factor	-8.72351	2.95761e-07
EIF2B5	107318251	EIF2B5; eukaryotic translation initiation factor 2B subunit epsilon	-1.72948	0.00715619
CCDC137	107322185	CCDC137; coiled-coil domain containing 137	-1.69655	0.00253654
GPRC5C	107322270	GPRC5C; G protein-coupled receptor class C group 5 member C	-4.4299	0.00142314
LOC107314478	107314478	uncharacterized LOC107314478	-3.6384	0.0287096
CMSS1	107320705	CMSS1; cms1 ribosomal small subunit homolog (yeast)	-2.70996	0.000891851
PSTK	107316259	PSTK; phosphoseryl-tRNA kinase	-2.57255	0.00855374
LOC107325785	107325785	keratin, type II cytoskeletal cochleal	-5.92599	8.3562e-08
FTSJ3	107325045	FTSJ3; FtsJ homolog 3	-1.54926	0.0295653
SRP19	107306339	SRP19; signal recognition particle 19	-1.38613	0.0459358
SPON1	107314361	SPON1; spondin 1	-2.42662	0.00536078
SLC6A6	107319817	SLC6A6; solute carrier family 6 member 6	-1.6622	0.00818038
SPCS1	107319546	SPCS1; signal peptidase complex subunit 1	-1.36977	0.00867754
GNL3	107319540	GNL3; G protein nucleolar 3	-1.67866	0.000789685
LOC107323276	107323276	C-factor-like	-5.95638	0.000322373
BRI3	107320614	BRI3; brain protein I3	-1.61855	0.0248223
POLR3E	107320861	POLR3E; RNA polymerase III subunit E	-1.96737	0.0105625
ELOVL5	107312117	ELOVL5; ELOVL fatty acid elongase 5	-1.52972	0.029031
EIF6	107322833	EIF6; eukaryotic translation initiation factor 6	-1.85353	8.86779e-08
LOC107322827	107322827	uncharacterized LOC107322827	-6.13187	0.00181115
CASC3	107325203	CASC3; cancer susceptibility candidate 3	-1.355	0.0346087
TFAP2C	107323082	TFAP2C; transcription factor AP-2 gamma	-22.0908	2.14525e-31
LOC107313717	107313717	multifunctional protein ADE2	-1.46266	0.0048523
CD24	107311887	CD24; CD24 molecule	-1.96937	4.72319e-10
LOC107311808	107311808	amine sulfotransferase-like	-6.60594	0.000830541
MTFP1	107321109	MTFP1; mitochondrial fission process 1	-1.63001	1.45474e-05
GRPEL1	107313999	GRPEL1; GrpE like 1, mitochondrial	-1.6386	0.000220319
PGAM5	107321069	PGAM5; PGAM family member 5, mitochondrial serine/threonine protein phosphatase	-1.4769	0.0151733
ADRB1	107316142	ADRB1; adrenoceptor beta 1	-6.35755	0.00139045
PLEKHG7	107311542	PLEKHG7; pleckstrin homology and RhoGEF domain containing G7	-5.78268	0.00273586
RASSF8	107316939	RASSF8; Ras association domain family member 8	-2.60785	0.000710922
WDR12	107316560	WDR12; WD repeat domain 12	-1.60679	0.000229956
PALD1	107315764	PALD1; phosphatase domain containing, paladin 1	-1.2807	0.00978306
LRRC20	107315738	LRRC20; leucine rich repeat containing 20	-3.75922	4.79208e-13
VGLL4	107319703	VGLL4; vestigial like family member 4	-1.76521	8.73596e-05
ARID3A	107325442	ARID3A; AT-rich interaction domain 3A	-4.35481	1.00467e-05
TTF1	107321805	TTF1; transcription termination factor 1	-1.97439	0.00903491
HSPB9	107325128	HSPB9; heat shock protein family B (small) member 9	-6.87619	2.78521e-14
FAM133B	107309071	FAM133B; family with sequence similarity 133 member B	-1.50983	0.000360981
HMHA1	107325426	ARHGAP45; Rho GTPase activating protein 45	-3.57017	0.00426985
PLPP2	107325607	PLPP2; phospholipid phosphatase 2	-3.32068	0.00636107
LOC107325617	107325617	transducin-like enhancer protein 1	-2.85731	9.51508e-07
RAP2B	107318418	RAP2B; RAP2B, member of RAS oncogene family	-1.48678	0.022818
TSPAN8	107310365	TSPAN8; tetraspanin 8	-4.77303	0.00924079
GOLT1A	107324670	GOLT1A; golgi transport 1A	-35.2157	7.35241e-18
EAF1	107309333	EAF1; ELL associated factor 1	-1.91265	0.0134169
PAXIP1	107308755	PAXIP1; PAX interacting protein 1	-2.54342	3.37837e-06
CNBP	107319685	CNBP; CCHC-type zinc finger nucleic acid binding protein	-1.28607	0.0271929
LOC107315954	107315954	homeobox protein vent1-like	-4.39152	0.00897954
AEN	107318825	AEN; apoptosis enhancing nuclease	-2.47657	0.00193619
SIRT1	107315730	SIRT1; sirtuin 1	-1.68826	0.00166002
LOC107325286	107325286	keratin, type I cytoskeletal 15-like	-16.8032	1.44323e-09
CALD1	107314899	CALD1; caldesmon 1	-2.6457	0.00046848
LEF1	107313267	LEF1; lymphoid enhancer binding factor 1	-4.58499	0.000376465
TIMM8A	107312566	TIMM8A; translocase of inner mitochondrial membrane 8 homolog A (yeast)	-1.65305	0.000328253
EIF4EBP1	107323781	EIF4EBP1; eukaryotic translation initiation factor 4E binding protein 1	-1.38888	0.015215
YAP1	107308391	YAP1; Yes associated protein 1	-1.53793	0.00519051
TSKU	107308530	TSKU; tsukushi, small leucine rich proteoglycan	-1.7968	0.00647173
PRKRIP1	107322462	PRKRIP1; PRKR interacting protein 1 (IL11 inducible)	-1.57156	0.0149696
LOC107318522	107318522	uncharacterized LOC107318522	-3.93952	0.0280818
ENPP6	107313315	ENPP6; ectonucleotide pyrophosphatase/phosphodiesterase 6	-3.59294	0.00122372
CZH9orf85	107306197	CZH9orf85; chromosome Z open reading frame, human C9orf85	-1.64455	0.0154195
MKL2	107320530	MKL2; MKL1/myocardin like 2	-2.08608	0.021051
HEPH	107312527	HEPH; hephaestin	-1.68036	0.0475404
MAML2	107308417	MAML2; mastermind like transcriptional coactivator 2	-2.18438	1.29076e-07
ZNF217	107323097	ZNF217; zinc finger protein 217	-1.333	0.0494566
TSHZ2	107323098	TSHZ2; teashirt zinc finger homeobox 2	-1.77357	0.00179457
PFDN4	107323236	PFDN4; prefoldin subunit 4	-1.56214	0.00618026
MAP3K8	107308936	MAP3K8; mitogen-activated protein kinase kinase kinase 8	-4.23673	0.00215994
DLX5	107309095	DLX5; distal-less homeobox 5	-12.8673	9.46145e-35
DLX6	107309127	DLX6; distal-less homeobox 6	-17.2638	1.64261e-09
ADAMTSL2	107321882	ADAMTSL2; ADAMTS like 2	-2.23341	0.0412514
LOC107310763	107310763	uncharacterized LOC107310763	-3.56519	0.0425358
LOC107315218	107315218	uncharacterized LOC107315218	-3.81352	0.0238691
MTPAP	107308935	MTPAP; mitochondrial poly(A) polymerase	-1.81481	1.5714e-05
DAZAP1	107325452	DAZAP1; DAZ associated protein 1	-1.64159	0.000508878
S100A11	107324411	S100A11; S100 calcium binding protein A11	-6.61499	2.82968e-15
NOB1	107319457	NOB1; NIN1/PSMD8 binding protein 1 homolog	-1.68844	0.000241729
LOC107310896	107310896	presenilin-2	-2.16672	0.00171966
PIP5K1B	107306182	PIP5K1B; phosphatidylinositol-4-phosphate 5-kinase type 1 beta	-2.60433	0.0313092
XPO7	107323766	XPO7; exportin 7	-1.97687	0.000579971
GFRA2	107323784	GFRA2; GDNF family receptor alpha 2	-8.0956	4.25889e-07
DDO	107311880	DDO; D-aspartate oxidase	-3.97513	0.0158663
LOC107322043	107322043	protein SCO1 homolog, mitochondrial	-1.62032	0.000559449
C22H8orf4	107323786	C22H8orf4; chromosome 22 open reading frame, human C8orf4	-6.84773	0.000241961
OSR1	107312299	OSR1; odd-skipped related transciption factor 1	-7.54701	8.53113e-05
FRZB	107316451	FRZB; frizzled-related protein	-1.5686	0.0270528
OTUD4	107313141	OTUD4; OTU deubiquitinase 4	-1.47756	0.03092
ZMYND19	107321598	ZMYND19; zinc finger MYND-type containing 19	-1.68905	0.0158663
BRF1	107315324	BRF1; BRF1, RNA polymerase III transcription initiation factor subunit	-2.76227	0.0390483
PTRF	107325151	PTRF; polymerase I and transcript release factor	-8.41931	2.75696e-05
WEE1	107314612	WEE1; WEE1 G2 checkpoint kinase	-1.60216	0.000303581
SEH1L	107310035	SEH1L; SEH1 like nucleoporin	-1.6997	3.59851e-05
TEAD3	107324601	TEAD3; TEA domain transcription factor 3	-1.77966	0.00373308
NCOA7	107311732	NCOA7; nuclear receptor coactivator 7	-1.75556	0.0138922
RGCC	107308107	RGCC; regulator of cell cycle	-2.51001	0.0371325
LIM2	107324349	LIM2; lens intrinsic membrane protein 2	-5.17857	0.00565667
LOC107324348	107324348	G patch domain-containing protein 4-like	-1.59626	0.0412514
KLHDC8A	107324729	KLHDC8A; kelch domain containing 8A	-2.24494	0.00184219
FAM43B	107323420	FAM43B; family with sequence similarity 43 member B	-5.2565	0.000684026
UBE2I	107320592	UBE2I; ubiquitin conjugating enzyme E2 I	-1.46291	0.00212311
IER3IP1	107325924	IER3IP1; immediate early response 3 interacting protein 1	-1.46519	0.0254662
SYNGR1	107312696	SYNGR1; synaptogyrin 1	-1.53075	0.0195872
PMS2	107320607	PMS2; PMS1 homolog 2, mismatch repair system component	-1.88201	0.00809798
CEBPB	107323105	CEBPB; CCAAT/enhancer binding protein beta	-6.14735	0.000558775
SAT1	107325080	SAT1; spermidine/spermine N1-acetyltransferase 1	-1.88131	0.0116396
EIF2S3	107325153	EIF2S3; eukaryotic translation initiation factor 2 subunit gamma	-1.36857	0.00776547
LOC107321271	107321271	transmembrane protease serine 7-like	-5.5963	0.00240568
VWDE	107309097	VWDE; von Willebrand factor D and EGF domains	-5.41558	0.00423489
PYCR1	107322166	PYCR1; pyrroline-5-carboxylate reductase 1	-2.69632	1.93117e-10
NOTUM	107322256	NOTUM; NOTUM, palmitoleoyl-protein carboxylesterase	-2.33076	4.88626e-09
TPM4	107325494	TPM4; tropomyosin 4	-1.38903	0.00404827
KIF18B	107325018	KIF18B; kinesin family member 18B	-1.63344	0.00555068
EIF1AD	107307692	EIF1AD; eukaryotic translation initiation factor 1A domain containing	-1.837	0.000313417
LOC107307686	107307686	tripartite motif-containing protein 7-like	-5.80508	0.00246363
MTHFD1L	107311546	MTHFD1L; methylenetetrahydrofolate dehydrogenase (NADP+ dependent) 1-like	-2.17779	0.0036679
DIABLO	107321200	DIABLO; diablo IAP-binding mitochondrial protein	-1.6229	0.0341367
SSB	107316685	SSB; Sjogren syndrome antigen B	-1.42029	0.0486025
EZR	107311637	EZR; ezrin	-3.49864	0.0362725
LOC107325029	107325029	protein HEXIM1-like	-1.62588	0.00853943
PLCD3	107325007	PLCD3; phospholipase C delta 3	-3.27704	0.0256172
UPF1	107325348	UPF1; UPF1, RNA helicase and ATPase	-1.53415	0.00650678
LOC107318362	107318362	alpha-2-macroglobulin-like protein 1	-3.49111	0.0479365
SLC16A12	107315865	SLC16A12; solute carrier family 16 member 12	-3.30226	0.00300859
ADM2	107308651	ADM2; adrenomedullin 2	-16.5836	1.47615e-13
LOC107312376	107312376	histone H2B 1/2/3/4/6-like	-1.99725	0.0448248
BRD8	107320376	BRD8; bromodomain containing 8	-1.54874	4.16886e-05
BCORL1	107312596	BCORL1; BCL6 corepressor-like 1	-3.97809	0.000119616
C2H7orf25	107309822	C2H7orf25; chromosome 2 open reading frame, human C7orf25	-1.92929	0.00419706
MRPL32	107309824	MRPL32; mitochondrial ribosomal protein L32	-2.09879	0.000176199
LIN28A	107323813	LIN28A; lin-28 homolog A	-7.70523	2.81197e-05
FAM167A	107312431	FAM167A; family with sequence similarity 167 member A	-2.19111	0.00360358
MRPL27	107322310	MRPL27; mitochondrial ribosomal protein L27	-1.29739	0.0357507
NID2	107315520	NID2; nidogen 2	-2.20236	0.000135141
S100A10	107324576	S100A10; S100 calcium binding protein A10	-2.09297	0.00308356
LOC107308218	107308218	uncharacterized LOC107308218	-1.74794	0.0019008
MRTO4	107323341	MRTO4; MRT4 homolog, ribosome maturation factor	-1.67975	0.0379185
PDGFA	107320713	PDGFA; platelet derived growth factor subunit A	-2.64284	0.00332484
LOC107320658	107320658	mucin-5B-like	-5.24417	0.00166479
RBBP6	107320672	RBBP6; RB binding protein 6, ubiquitin ligase	-1.30068	0.0191354
CACNG3	107320780	CACNG3; calcium voltage-gated channel auxiliary subunit gamma 3	-4.47459	0.00270621
TRIM71	107309315	TRIM71; tripartite motif containing 71	-7.30462	1.2082e-79
LSM12	107325231	LSM12; LSM12 homolog	-1.37807	0.0226604
TMEM101	107325228	TMEM101; transmembrane protein 101	-1.8009	0.00322183
ARL13B	107321613	ARL13B; ADP ribosylation factor like GTPase 13B	-1.91865	0.00150135
PROS1	107321608	PROS1; protein S (alpha)	-2.30943	0.000205333
C5H14orf79	107315322	C5H14orf79; chromosome 5 open reading frame, human C14orf79	-4.10287	0.0227261
ITGA8	107309024	ITGA8; integrin subunit alpha 8	-4.9883	0.00173451
C6H10orf2	107316026	TWNK; twinkle mtDNA helicase	-2.17717	2.79713e-05
BMS1	107315610	BMS1; BMS1, ribosome biogenesis factor	-1.98194	3.3495e-07
ZYX	107318517	ZYX; zyxin	-2.22327	0.00328649
KCMF1	107306406	KCMF1; potassium channel modulatory factor 1	-1.58073	0.00157856
PKP2	107315736	PKP2; plakophilin 2	-3.49772	0.00735674
TRABD	107308507	TRABD; TraB domain containing	-2.40933	2.75896e-07
ST13	107312912	ST13; suppression of tumorigenicity 13 (colon carcinoma) (Hsp70 interacting protein)	-1.67639	0.0401919
LOC107323845	107323845	interferon alpha-inducible protein 27-like protein 2A	-5.80095	3.17715e-11
UBTD2	107320434	UBTD2; ubiquitin domain containing 2	-1.56294	0.0246798
LOC107308840	107308840	uncharacterized LOC107308840	-3.54195	0.0359796
OBSCN	107308835	OBSCN; obscurin, cytoskeletal calmodulin and titin-interacting RhoGEF	-3.91746	0.00103467
CNKSR3	107311585	CNKSR3; CNKSR family member 3	-2.76239	7.15833e-10
PDLIM1	107315822	PDLIM1; PDZ and LIM domain 1	-3.42085	4.74761e-07
CHST3	107315769	CHST3; carbohydrate sulfotransferase 3	-1.95575	0.0342991
CDCA7L	107309230	CDCA7L; cell division cycle associated 7 like	-1.7674	2.41371e-05
LOC107324487	107324487	cyclin-dependent kinases regulatory subunit 1	-1.64204	0.00373308
MRPL12	107322139	MRPL12; mitochondrial ribosomal protein L12	-1.46086	0.0432587
ATP10A	107307517	ATP10A; ATPase phospholipid transporting 10A (putative)	-2.5176	0.00468958
RPUSD2	107314235	RPUSD2; RNA pseudouridylate synthase domain containing 2	-1.82978	0.0128764
PRTG	107318682	PRTG; protogenin	-9.53611	1.01938e-84
GRHL2	107310434	GRHL2; grainyhead like transcription factor 2	-3.80023	0.0346462
LOC107314585	107314585	NADH-cytochrome b5 reductase 2	-3.53079	2.93382e-09
MBD3	107325639	MBD3; methyl-CpG binding domain protein 3	-1.85565	7.90032e-08
TRAF7	107320737	TRAF7; TNF receptor associated factor 7	-1.51016	0.0357644
LVRN	107306685	LVRN; laeverin	-6.1367	0.00180452
TNFRSF19	107308296	TNFRSF19; TNF receptor superfamily member 19	-2.08004	0.0424863
TGIF1	107310052	TGIF1; TGFB induced factor homeobox 1	-2.28377	0.000480393
SNRPD1	107309380	SNRPD1; small nuclear ribonucleoprotein D1 polypeptide	-1.32736	0.0294994
MINA	107321747	RIOX2; ribosomal oxygenase 2	-1.71988	0.0191527
FAM169B	107318871	FAM169B; family with sequence similarity 169 member B	-4.81211	0.00568311
TOMM7	107309157	TOMM7; translocase of outer mitochondrial membrane 7	-1.57432	0.000210261
TIMM44	107325373	TIMM44; translocase of inner mitochondrial membrane 44	-1.79956	0.0110073
WBSCR16	107322657	RCC1L; RCC1 like	-2.02407	0.0165498
TIMP3	107314468	TIMP3; TIMP metallopeptidase inhibitor 3	-1.83215	0.0104221
GTF2I	107322678	GTF2I; general transcription factor IIi	-1.60459	0.0357507
HTRA1	107316299	HTRA1; HtrA serine peptidase 1	-2.22479	0.0193937
MAFF	107314146	MAFF; MAF bZIP transcription factor F	-2.37478	0.000450375
MRPS27	107306054	MRPS27; mitochondrial ribosomal protein S27	-1.59165	0.012017
KRT18	107325792	KRT18; keratin 18	-10.0749	1.66238e-06
PAX6	107314344	PAX6; paired box 6	-1.82182	0.00334478
HAUS3	107314032	HAUS3; HAUS augmin like complex subunit 3	-1.46412	0.0189085
TBP	107311439	TBP; TATA-box binding protein	-1.68162	0.0219214
LOC107325866	107325866	retinol dehydrogenase 16-like	-3.36135	0.000243607
AVPR1A	107310077	AVPR1A; arginine vasopressin receptor 1A	-4.03053	0.0253415
FAM110C	107312156	FAM110C; family with sequence similarity 110 member C	-3.58283	0.0418059
MCL1	107324527	MCL1; BCL2 family apoptosis regulator	-1.56023	0.0400061
PCDH19	107312727	PCDH19; protocadherin 19	-1.90368	0.000820278
KLF3	107313819	KLF3; Kruppel like factor 3	-4.37909	2.73528e-13
SPRY2	107308031	SPRY2; sprouty RTK signaling antagonist 2	-5.36063	5.7255e-12
DKK1	107315640	DKK1; dickkopf WNT signaling pathway inhibitor 1	-7.97901	8.21e-05
CIART	107324513	CIART; circadian associated repressor of transcription	-2.70719	0.000443531
PPM1A	107315408	PPM1A; protein phosphatase, Mg2+/Mn2+ dependent 1A	-1.88922	6.68597e-07
LOC107312868	107312868	ras-like protein family member 11A-like	-5.5939	5.35096e-16
RFC1	107313815	RFC1; replication factor C subunit 1	-1.73583	0.00108937
ZDHHC5	107314417	ZDHHC5; zinc finger DHHC-type containing 5	-1.9326	0.0274553
TAGLN2	107324536	TAGLN2; transgelin 2	-1.91607	1.02349e-06
ARL4C	107316404	ARL4C; ADP ribosylation factor like GTPase 4C	-2.02332	1.49047e-05
CISD3	107325159	CISD3; CDGSH iron sulfur domain 3	-2.32037	6.3571e-05
MEGF6	107323483	MEGF6; multiple EGF like domains 6	-4.38612	0.0141258
SEC31A	107313396	SEC31A; SEC31 homolog A, COPII coat complex component	-1.64435	0.000237795
SPTY2D1	107314704	SPTY2D1; SPT2 chromatin protein domain containing 1	-1.95356	0.000453612
UTP20	107312100	UTP20; UTP20, small subunit processome component	-1.53662	0.0159651
WDR3	107319430	WDR3; WD repeat domain 3	-1.56242	0.00357016
PEAK1	107318526	PEAK1; pseudopodium enriched atypical kinase 1	-1.85562	0.00555068
TXN	107306592	TXN; thioredoxin	-1.23795	0.0265981
RASSF3	107310147	RASSF3; Ras association domain family member 3	-2.79417	0.0497204
XPOT	107310120	XPOT; exportin for tRNA	-1.5289	0.008626
FOXJ2	107318239	FOXJ2; forkhead box J2	-1.58092	0.0175525
DIO2	107315160	DIO2; iodothyronine deiodinase 2	-14.1204	1.08373e-09
PRELID1	107320319	PRELID1; PRELI domain containing 1	-2.14531	6.5313e-09
ADRA2C	107314070	ADRA2C; adrenoceptor alpha 2C	-3.31874	0.00589105
HMGCL	107323884	HMGCL; 3-hydroxymethyl-3-methylglutaryl-CoA lyase	-2.32285	0.0131442
GHR	107305958	GHR; growth hormone receptor	-3.37077	0.00134233
LOC107317476	107317476	Krueppel-like factor 2	-16.5444	1.22153e-12
APOD	107318167	APOD; apolipoprotein D	-43.9678	1.83685e-18
DLG1	107318156	DLG1; discs large MAGUK scaffold protein 1	-2.12326	1.01589e-06
LOC107313182	107313182	interleukin-8-like	-5.40319	0.00431427
LSG1	107318237	LSG1; large 60S subunit nuclear export GTPase 1	-1.65356	0.00332425
RDH10	107310281	RDH10; retinol dehydrogenase 10	-2.16856	0.0302977
LOC107325684	107325684	tyrosine-protein kinase ZAP-70	-9.67598	3.23885e-05
RASGRP1	107314952	RASGRP1; RAS guanyl releasing protein 1	-12.1975	1.9401e-08
CCND3	107324823	CCND3; cyclin D3	-1.76419	0.00507347
CACNA1C	107315213	CACNA1C; calcium voltage-gated channel subunit alpha1 C	-2.70525	0.00190785
CAST	107306469	CAST; calpastatin	-4.44789	4.87575e-05
STOML2	107305785	STOML2; stomatin like 2	-1.43403	0.00752696
AHRR	107309925	AHRR; aryl-hydrocarbon receptor repressor	-2.75227	0.0175776
LOC107323647	107323647	hexokinase-2	-1.50052	0.0133604
STC2	107320463	STC2; stanniocalcin 2	-7.92168	4.47755e-47
NKX1-2	107316230	NKX1-2; NK1 homeobox 2	-4.85404	0.00828843
ETV4	107325251	ETV4; ETS variant 4	-1.70731	0.00856905
KCNJ2	107322245	KCNJ2; potassium voltage-gated channel subfamily J member 2	-6.69865	4.38629e-07
LIN28B	107311840	LIN28B; lin-28 homolog B	-3.868	2.45607e-12
PRDM1	107311886	PRDM1; PR/SET domain 1	-6.19667	0.00162841
MTERF4	107317889	MTERF4; mitochondrial transcription termination factor 4	-3.0688	3.24416e-06
MYC	107310561	MYC; v-myc avian myelocytomatosis viral oncogene homolog	-6.65299	1.1112e-13
TNRC6B	107312789	TNRC6B; trinucleotide repeat containing 6B	-1.63674	0.0363756
MBD5	107317052	MBD5; methyl-CpG binding domain protein 5	-2.00438	0.000287185
EIF5A2	107318339	EIF5A2; eukaryotic translation initiation factor 5A2	-1.64048	0.025078
LOC107310130	107310130	desmocollin-2-like	-3.45768	0.0209534
-	-	16S_ribosomal_RNA	-1.79763	0.00111747
LOC107314723	107314723	zinc finger protein 106-like	-1.66934	0.036021
HPRT1	107312700	HPRT1; hypoxanthine phosphoribosyltransferase 1	-2.932	5.25395e-06
RASL11B	107313749	RASL11B; RAS like family 11 member B	-4.1685	7.35971e-10
ACTG2	107323660	ACTG2; actin, gamma 2, smooth muscle, enteric	-2.34097	0.0462217
DLG3	107312495	DLG3; discs large MAGUK scaffold protein 3	-1.80118	0.0370479
SLC7A3	107312497	SLC7A3; solute carrier family 7 member 3	-2.11114	0.0136975
RPP38	107309021	RPP38; ribonuclease P/MRP subunit p38	-1.64957	0.00334657
LOC107307370	107307370	uncharacterized LOC107307370	-2.27016	0.00519051
RNF43	107322664	RNF43; ring finger protein 43	-3.96778	0.00645104
CLDN3	107322722	CLDN3; claudin 3	-22.6326	1.31304e-11
EPCAM	107310872	EPCAM; epithelial cell adhesion molecule	-2.11381	0.000419236
LOC107314917	107314917	alpha-actinin-1-like	-1.60373	0.013759
GABRD	107323289	GABRD; gamma-aminobutyric acid type A receptor delta subunit	-3.08977	0.0167102
HPGDS	107313254	HPGDS; hematopoietic prostaglandin D synthase	-7.59854	0.000313928
PTN	107315827	PTN; pleiotrophin	-3.25337	2.24453e-36
KCNMB2	107318146	KCNMB2; potassium calcium-activated channel subfamily M regulatory beta subunit 2	-5.42659	0.0041972
TBL1XR1	107318145	TBL1XR1; transducin beta like 1 X-linked receptor 1	-1.27142	0.0390751
ATP1B1	107319960	ATP1B1; ATPase Na+/K+ transporting subunit beta 1	-1.62447	0.00206281
TRMT1L	107317320	TRMT1L; tRNA methyltransferase 1 like	-1.66212	0.00573148
FGF8	107315948	FGF8; fibroblast growth factor 8	-5.02744	0.00678081
SEMA3A	107320283	SEMA3A; semaphorin 3A	-1.95707	0.0191527
ST14	107324168	ST14; suppression of tumorigenicity 14	-4.27663	6.65411e-05
EMC6	107322405	EMC6; ER membrane protein complex subunit 6	-1.54473	0.00663416
SLC25A16	107315709	SLC25A16; solute carrier family 25 member 16	-2.13865	0.00503198
FARP1	107307997	FARP1; FERM, ARH/RhoGEF and pleckstrin domain protein 1	-2.61918	1.8534e-05
LOC107309487	107309487	SUN domain-containing protein 3-like	-4.50442	1.04504e-09
GRB10	107309486	GRB10; growth factor receptor bound protein 10	-2.71196	1.6221e-06
ZNF281	107317175	ZNF281; zinc finger protein 281	-1.82225	0.000461299
UTP11	107324012	UTP11; UTP11, small subunit processome component homolog (S. cerevisiae)	-1.80216	0.000144214
FPGS	107321887	FPGS; folylpolyglutamate synthase	-1.89493	0.0415289
CABLES1	107310082	CABLES1; Cdk5 and Abl enzyme substrate 1	-1.96534	0.00399226
NAF1	107313052	NAF1; nuclear assembly factor 1 ribonucleoprotein	-1.52198	0.0412514
ACAT2	107311511	ACAT2; acetyl-CoA acetyltransferase 2	-1.71341	0.00968585
RPS20	107310208	RPS20; ribosomal protein S20	-1.60275	1.68414e-08
ZDHHC6	107316127	ZDHHC6; zinc finger DHHC-type containing 6	-1.50717	0.00125914
KBTBD11	107312158	KBTBD11; kelch repeat and BTB domain containing 11	-3.27388	2.64384e-05
JDP2	107315153	JDP2; Jun dimerization protein 2	-5.28437	1.9499e-09
DNAJC21	107305775	DNAJC21; DnaJ heat shock protein family (Hsp40) member C21	-1.73175	0.0158663
NTPCR	107311404	NTPCR; nucleoside-triphosphatase, cancer-related	-2.15891	0.00603376
PLS3	107312588	PLS3; plastin 3	-1.37744	0.0034637
SLC7A5	107319424	SLC7A5; solute carrier family 7 member 5	-3.82959	7.90214e-34
METTL21B	107325804	METTL21B; methyltransferase like 21B	-2.45105	5.579e-07
ADGRG5	107319107	ADGRG5; adhesion G protein-coupled receptor G5	-5.86367	0.00244471
CYYR1	107322634	CYYR1; cysteine and tyrosine rich 1	-2.15301	0.00125092
RREB1	107309605	RREB1; ras responsive element binding protein 1	-1.55919	0.042629
DSP	107309644	DSP; desmoplakin	-6.45264	9.21709e-05
PMP22	107322101	PMP22; peripheral myelin protein 22	-12.9485	5.66272e-29
ARPC5L	107321946	ARPC5L; actin related protein 2/3 complex subunit 5 like	-1.57316	0.0191663
NR6A1	107321956	NR6A1; nuclear receptor subfamily 6 group A member 1	-5.13444	5.63119e-42
LOC107310334	107310334	uncharacterized LOC107310334	-4.7409	0.00965312
RABIF	107324656	RABIF; RAB interacting factor	-1.39099	0.0209534
FAM195A	107320993	MCRIP2; MAPK regulated corepressor interacting protein 2	-2.47251	0.0287078
B3GALNT1	107318361	B3GALNT1; beta-1,3-N-acetylgalactosaminyltransferase 1 (globoside blood group)	-2.20046	0.034693
NMD3	107318428	NMD3; NMD3 ribosome export adaptor	-2.10143	8.69596e-09
HMGA1	107324879	HMGA1; high mobility group AT-hook 1	-2.22807	5.60917e-16
ST3GAL6	107320596	ST3GAL6; ST3 beta-galactoside alpha-2,3-sialyltransferase 6	-2.04022	0.00266247
LOC107318109	107318109	uncharacterized LOC107318109	-4.3534	0.0158882
C13H5orf24	107320162	C13H5orf24; chromosome 13 open reading frame, human C5orf24	-1.38915	0.0278546
SLC48A1	107325720	SLC48A1; solute carrier family 48 member 1	-1.4834	0.0239657
PCBD2	107320163	PCBD2; pterin-4 alpha-carbinolamine dehydratase 2	-2.99604	0.000498965
LOC107316691	107316691	MAP3K20; mitogen-activated protein kinase kinase kinase 20	-3.31905	1.48511e-07
CGNL1	107318516	CGNL1; cingulin like 1	-2.75998	0.00422678
RBM19	107321456	RBM19; RNA binding motif protein 19	-1.48912	0.00872185
FOSL2	107311185	FOSL2; FOS like 2, AP-1 transcription factor subunit	-8.31255	1.24533e-12
PSPH	107322448	PSPH; phosphoserine phosphatase	-14.664	2.4269e-15
ISCU	107321325	ISCU; iron-sulfur cluster assembly enzyme	-1.3974	0.0153502
PSMD12	107321986	PSMD12; proteasome 26S subunit, non-ATPase 12	-1.38945	0.00487485
YARS2	107315728	YARS2; tyrosyl-tRNA synthetase 2	-2.45521	0.00232038
FAM150A	107310172	FAM150A; family with sequence similarity 150 member A	-4.13492	0.0208255
TIMM10	107314454	TIMM10; translocase of inner mitochondrial membrane 10	-1.40562	0.0395892
LOC107311432	107311432	uncharacterized LOC107311432	-3.62738	0.00363105
PHF3	107312082	PHF3; PHD finger protein 3	-1.35214	0.0346087
TPRKB	107308125	TPRKB; TP53RK binding protein	-1.64375	0.00714512
ACE2	107325566	ACE2; angiotensin I converting enzyme 2	-4.85893	0.00656344
SLC29A1	107311299	SLC29A1; solute carrier family 29 member 1 (Augustine blood group)	-4.79632	6.5708e-08
APRT	107319492	APRT; adenine phosphoribosyltransferase	-1.73014	0.00858466
CDT1	107319489	CDT1; chromatin licensing and DNA replication factor 1	-1.82353	7.95797e-08
HECTD2	107315932	HECTD2; HECT domain E3 ubiquitin protein ligase 2	-4.06013	0.00462359
CHMP7	107323627	CHMP7; charged multivesicular body protein 7	-1.54787	0.0150056
LOC107323583	107323583	tumor necrosis factor receptor superfamily member 10B-like	-4.54127	3.09282e-11
PI4K2A	107316002	PI4K2A; phosphatidylinositol 4-kinase type 2 alpha	-1.87614	0.0164204
LOC107314082	107314082	homeobox protein not2-like	-28.0453	1.24382e-12
C4H4orf46	107313015	C4H4orf46; chromosome 4 open reading frame, human C4orf46	-1.45845	0.036305
SLC35D1	107317752	SLC35D1; solute carrier family 35 member D1	-2.1331	3.21128e-07
BAIAP2L1	107320612	BAIAP2L1; BAI1 associated protein 2 like 1	-3.8746	0.0291188
FUT11	107315798	FUT11; fucosyltransferase 11	-1.53293	0.0229272
LGALS2	107313919	LGALS2; galectin 2	-6.93327	0.000102848
NOL12	107314013	NOL12; nucleolar protein 12	-1.84243	0.00445953
ALDH18A1	107316280	ALDH18A1; aldehyde dehydrogenase 18 family member A1	-2.60617	1.0104e-07
HSPE1	107316342	HSPE1; heat shock protein family E (Hsp10) member 1	-1.6139	1.5192e-06
DDX56	107323593	DDX56; DEAD-box helicase 56	-1.65205	0.0037245
TCOF1	107320139	TCOF1; treacle ribosome biogenesis factor 1	-1.58359	0.00214257
FERMT1	107310915	FERMT1; fermitin family member 1	-2.03171	0.0412514
PPDPF	107323025	PPDPF; pancreatic progenitor cell differentiation and proliferation factor	-3.6107	1.60552e-16
CHRNA4	107323010	CHRNA4; cholinergic receptor nicotinic alpha 4 subunit	-3.06799	0.00457685
GAS2L1	107321347	GAS2L1; growth arrest specific 2 like 1	-1.56744	0.0310415
NPM3	107315988	NPM3; nucleophosmin/nucleoplasmin 3	-4.66487	3.81181e-14
DSG2	107310125	DSG2; desmoglein 2	-3.00464	0.00452278
DSCC1	107310499	DSCC1; DNA replication and sister chromatid cohesion 1	-1.66965	0.0309898
BMP2	107310979	BMP2; bone morphogenetic protein 2	-4.12966	0.0011325
AP1S3	107318016	AP1S3; adaptor related protein complex 1 sigma 3 subunit	-4.45365	0.00117464
LOC107314128	107314128	hydroperoxide isomerase ALOXE3-like	-5.09194	0.00618026
BARD1	107316478	BARD1; BRCA1 associated RING domain 1	-1.50439	0.0191527
SLC38A1	107309876	SLC38A1; solute carrier family 38 member 1	-1.30669	0.0238933
MRPL17	107305789	MRPL17; mitochondrial ribosomal protein L17	-1.48603	0.00912606
SLC4A1	107325209	SLC4A1; solute carrier family 4 member 1 (Diego blood group)	-3.68813	0.0396705
GNPNAT1	107315510	GNPNAT1; glucosamine-phosphate N-acetyltransferase 1	-1.67766	0.00510411
KIAA1217	107308960	KIAA1217 ortholog	-2.04574	0.0446335
NPBWR1	107310165	NPBWR1; neuropeptides B and W receptor 1	-91.2367	2.16911e-46
IL17RD	107319768	IL17RD; interleukin 17 receptor D	-6.13547	1.93166e-23
VSTM2L	107323212	VSTM2L; V-set and transmembrane domain containing 2 like	-6.60002	1.09282e-21
ILDR1	107320104	ILDR1; immunoglobulin like domain containing receptor 1	-7.42719	6.45105e-05
DDR2	107317135	DDR2; discoidin domain receptor tyrosine kinase 2	-2.18618	0.0271958
ETS1	107324235	ETS1; ETS proto-oncogene 1, transcription factor	-4.77859	5.70258e-16
DNTTIP2	107317355	DNTTIP2; deoxynucleotidyltransferase terminal interacting protein 2	-1.51927	0.0482011
ZCCHC10	107320052	ZCCHC10; zinc finger CCHC-type containing 10	-1.5773	0.0314406
MCM10	107317863	MCM10; minichromosome maintenance 10 replication initiation factor	-1.55721	0.0434188
GATA5	107323002	GATA5; GATA binding protein 5	-30.7949	2.9699e-15
LAMA5	107322934	LAMA5; laminin subunit alpha 5	-10.9128	1.46348e-21
EMP1	107312436	EMP1; epithelial membrane protein 1	-4.18755	0.0204559
DCUN1D5	107308405	DCUN1D5; defective in cullin neddylation 1 domain containing 5	-1.49341	0.00879353
TNS3	107309770	TNS3; tensin 3	-2.09486	2.19146e-05
MYH9	107313708	MYH9; myosin heavy chain 9	-1.71771	0.00216504
LOC107313617	107313617	endogenous retrovirus group K member 18 Pol protein-like	-2.8818	1.80587e-10
NOG	107322295	NOG; noggin	-1.64527	0.0271929
EPHB3	107318255	EPHB3; EPH receptor B3	-3.09866	6.48184e-17
FETUB	107318298	FETUB; fetuin B	-11.6446	4.35892e-06
FIGNL2	107325727	FIGNL2; fidgetin like 2	-1.70682	0.00824201
PTTG1IP	107317985	PTTG1IP; pituitary tumor-transforming 1 interacting protein	-2.6423	4.06311e-05
UBE2G2	107317968	UBE2G2; ubiquitin conjugating enzyme E2 G2	-1.38558	0.0493241
ETV5	107317992	ETV5; ETS variant 5	-2.83649	2.08859e-08
ELF2	107313097	ELF2; E74 like ETS transcription factor 2	-1.8202	0.00453964
DGCR8	107321067	DGCR8; DGCR8, microprocessor complex subunit	-1.40603	0.0288335
CTNND1	107314416	CTNND1; catenin delta 1	-1.35586	0.0378408
GBA	107307521	GBA; glucosylceramidase beta	-4.39572	0.0155547
RRBP1	107310931	RRBP1; ribosome binding protein 1	-1.72833	0.0397841
TSPAN1	107317630	TSPAN1; tetraspanin 1	-4.5607	0.00777819
GREM2	107311316	GREM2; gremlin 2, DAN family BMP antagonist	-5.01547	0.00453964
PRICKLE1	107309680	PRICKLE1; prickle planar cell polarity protein 1	-4.56655	2.00561e-09
CCDC86	107314185	CCDC86; coiled-coil domain containing 86	-1.59966	0.000393514
GYLTL1B	107314765	LARGE2; LARGE xylosyl- and glucuronyltransferase 2	-2.98934	0.00233135
SMARCA2	107306085	SMARCA2; SWI/SNF related, matrix associated, actin dependent regulator of chromatin, subfamily a, member 2	-1.68053	0.00170075
LOC107315958	107315958	homeobox protein vex1-like	-6.65446	3.83318e-06
PPFIBP1	107316790	PPFIBP1; PPFIA binding protein 1	-1.85824	0.000399078
CDH20	107309662	CDH20; cadherin 20	-3.2241	6.96743e-05
C14H7orf50	107320570	C14H7orf50; chromosome 14 open reading frame, human C7orf50	-1.73332	0.00757337
LOC107320565	107320565	cytochrome P450 2W1-like	-3.55217	0.0432195
URB1	107322821	URB1; URB1 ribosome biogenesis 1 homolog (S. cerevisiae)	-2.3865	0.00431621
HUNK	107322810	HUNK; hormonally up-regulated Neu-associated kinase	-4.15099	1.77953e-26
MIS18A	107322818	MIS18A; MIS18 kinetochore protein A	-1.71038	0.0167102
CHAC1	107314733	CHAC1; ChaC glutathione specific gamma-glutamylcyclotransferase 1	-42.2984	7.28449e-47
SPHK1	107322120	SPHK1; sphingosine kinase 1	-4.04439	2.75362e-11
LOC107320481	107320481	kazal-type serine protease inhibitor domain-containing protein 1-like	-7.98703	0.000203735
MRPL53	107310328	MRPL53; mitochondrial ribosomal protein L53	-1.74299	0.0445878
MCUR1	107309691	MCUR1; mitochondrial calcium uniporter regulator 1	-1.98508	0.0347756
PCBD1	107315694	PCBD1; pterin-4 alpha-carbinolamine dehydratase 1	-2.56735	1.77117e-11
ARIH1	107318498	ARIH1; ariadne RBR E3 ubiquitin protein ligase 1	-1.47472	0.0380142
LOC107320067	107320067	uncharacterized LOC107320067	-3.28736	0.0444649
CARHSP1	107320839	CARHSP1; calcium regulated heat stable protein 1	-3.63179	8.154e-15
WDR4	107323882	WDR4; WD repeat domain 4	-1.69097	0.00807164
HOXA1	107309138	HOXA1; homeobox A1	-4.22228	1.58794e-15
TRAM2	107312400	TRAM2; translocation associated membrane protein 2	-1.85462	0.00124069
MDM2	107310502	MDM2; MDM2 proto-oncogene	-1.69734	0.0249971
ANXA2	107318549	ANXA2; annexin A2	-4.12472	8.6897e-16
NRP2	107316583	NRP2; neuropilin 2	-4.00152	2.31255e-17
EEF1B2	107316602	EEF1B2; eukaryotic translation elongation factor 1 beta 2	-1.38241	0.000493752
EMX2	107316204	EMX2; empty spiracles homeobox 2	-4.54972	0.00292711
SLC35G1	107316098	SLC35G1; solute carrier family 35 member G1	-5.02326	0.00605183
PCDH1	107320282	PCDH1; protocadherin 1	-2.98721	2.2731e-09
LOC107323167	107323167	WAP four-disulfide core domain protein 2-like	-23.999	6.61233e-14
AEBP1	107323663	AEBP1; AE binding protein 1	-4.23191	0.00471607
LOC107323667	107323667	NK-lysin; antimicrobial peptide NK-lysin-like	-1.58318	0.0131039
ZMIZ2	107323603	ZMIZ2; zinc finger MIZ-type containing 2	-1.31695	0.0387685
UACA	107318959	UACA; uveal autoantigen with coiled-coil domains and ankyrin repeats	-2.41304	8.74295e-06
DDIT4	107315772	DDIT4; DNA damage inducible transcript 4	-3.08588	5.3569e-08
CTH	107317790	CTH; cystathionine gamma-lyase	-1.40828	0.0328377
YARS	107323861	YARS; tyrosyl-tRNA synthetase	-1.95673	0.000103796
SCML2	107325499	SCML2; sex comb on midleg-like 2 (Drosophila)	-2.02798	0.000144129
IPO7	107314617	IPO7; importin 7	-1.52162	5.0667e-05
SPINT1	107314832	SPINT1; serine peptidase inhibitor, Kunitz type 1	-3.75757	2.29587e-13
LOC107325565	107325565	salivary glue protein Sgs-3-like	-1.84846	0.00976246
DDX18	107316818	DDX18; DEAD-box helicase 18	-1.91521	0.000327645
TIAM2	107311604	TIAM2; T-cell lymphoma invasion and metastasis 2	-1.78139	0.0411138
BMP4	107315532	BMP4; bone morphogenetic protein 4	-1.97601	5.52429e-08
LOC107325511	107325511	ectoderm-neural cortex protein 1-like	-1.92557	0.0023263
PTPN14	107311082	PTPN14; protein tyrosine phosphatase, non-receptor type 14	-1.55458	0.0133604
MRPS10	107311107	MRPS10; mitochondrial ribosomal protein S10	-1.75723	0.000190562
RBM15B	107319575	RBM15B; RNA binding motif protein 15B	-1.38209	0.00815117
CMTM3	107319288	CMTM3; CKLF like MARVEL transmembrane domain containing 3	-1.44742	0.018427
B3GALT5	107323545	B3GALT5; beta-1,3-galactosyltransferase 5	-8.43444	0.000126303
SH3BGR	107323524	SH3BGR; SH3 domain binding glutamate rich protein	-2.96485	0.0343203
LOC107313567	107313567	uncharacterized LOC107313567	-4.54441	0.00375735
HABP2	107316124	HABP2; hyaluronan binding protein 2	-9.36347	4.35324e-05
DHX37	107321495	DHX37; DEAH-box helicase 37	-1.75876	0.0305789
TMEM132C	107321472	TMEM132C; transmembrane protein 132C	-2.80089	4.67537e-15
DMAP1	107317474	DMAP1; DNA methyltransferase 1 associated protein 1	-1.76524	0.0352656
LMX1A	107317191	LMX1A; LIM homeobox transcription factor 1 alpha	-4.44323	2.03462e-08
SELE	107317295	SELE; selectin E	-4.83342	0.00809798
ZNF608	107306720	ZNF608; zinc finger protein 608	-1.50696	0.00503198
LOC107325137	107325137	parathyroid hormone/parathyroid hormone-related peptide receptor-like	-3.49766	0.0466928
NUAK1	107314647	NUAK1; NUAK family kinase 1	-1.83232	0.0168773
LOC107315716	107315716	nucleolar RNA helicase 2-like	-1.72267	8.55465e-06
GDF10	107315907	GDF10; growth differentiation factor 10	-3.23668	5.26758e-14
BCAT1	107316588	BCAT1; branched chain amino acid transaminase 1	-2.39444	0.000200846
LOC107311182	107311182	uncharacterized LOC107311182	-6.09812	0.00184421
PTCD3	107313905	PTCD3; pentatricopeptide repeat domain 3	-1.48217	0.0107648
EYA3	107323931	EYA3; EYA transcriptional coactivator and phosphatase 3	-1.54859	0.0477682
MESP1	107318991	MESP1; mesoderm posterior bHLH transcription factor 1	-11.4687	4.44815e-06
SIGMAR1	107305819	SIGMAR1; sigma non-opioid intracellular receptor 1	-1.65606	0.000304367
CEP131	107322260	CEP131; centrosomal protein 131	-1.38899	0.0468774
GLIPR2	107309938	GLIPR2; GLI pathogenesis related 2	-3.59574	1.77427e-15
TFCP2L1	107316846	TFCP2L1; transcription factor CP2 like 1	-3.21315	0.0217624
PLPP1	107305985	PLPP1; phospholipid phosphatase 1	-3.4774	8.53113e-05
GATAD2A	107325418	GATAD2A; GATA zinc finger domain containing 2A	-1.66878	0.0376004
XPA	107306653	XPA; XPA, DNA damage recognition and repair factor	-2.60232	7.39615e-14
PKP4	107317066	PKP4; plakophilin 4	-1.40547	0.0451316
MTA3	107311187	MTA3; metastasis associated 1 family member 3	-1.78389	0.0172479
LOC107324150	107324150	T-cell surface glycoprotein CD3 gamma chain-like	-5.46859	0.0013537
MPZL3	107324152	MPZL3; myelin protein zero like 3	-4.34145	0.014853
SYT17	107320870	SYT17; synaptotagmin 17	-5.22408	9.78367e-05
KDM2A	107314187	KDM2A; lysine demethylase 2A	-1.65486	0.00605183
SLC39A8	107313654	SLC39A8; solute carrier family 39 member 8	-7.30587	0.000328253
LOC107322822	107322822	rho GTPase-activating protein 39-like	-2.2357	0.00278111
CPNE1	107322815	CPNE1; copine 1	-1.7953	0.00259206
LGALS1	107313948	LGALS1; galectin 1	-6.13195	0.000210262
SLC6A4	107322596	SLC6A4; solute carrier family 6 member 4	-3.83995	0.0315369
DKC1	107312551	DKC1; dyskerin pseudouridine synthase 1	-1.67436	0.00278289
MMP17	107321084	MMP17; matrix metallopeptidase 17	-2.4757	0.00278802
LOC107318181	107318181	deoxyribodipyrimidine photo-lyase-like	-3.98903	0.000159978
MPL	107317403	MPL; MPL proto-oncogene, thrombopoietin receptor	-6.95372	0.000636882
MED8	107317409	MED8; mediator complex subunit 8	-1.76052	0.0234937
GLE1	107321817	GLE1; GLE1, RNA export mediator	-1.54043	0.0499178
NOP58	107316546	NOP58; NOP58 ribonucleoprotein	-1.4746	0.00506302
NUFIP1	107308124	NUFIP1; NUFIP1, FMR1 interacting protein 1	-1.94737	0.00636107
C26H1orf116	107324779	C26H1orf116; chromosome 26 open reading frame, human C1orf116	-5.22623	0.00373308
EPHA7	107311943	EPHA7; EPH receptor A7	-1.58679	0.0278401
ELMSAN1	107314857	ELMSAN1; ELM2 and Myb/SANT domain containing 1	-1.94946	0.0107648
