# Supplementary material for: Notch signaling is a critical initiator of roof plate formation as revealed by the use of RNA profiling of the dorsal neural tube
Source: BMC Biol. 2021 Apr 23;19:84. doi: 10.1186/s12915-021-01014-3 (PMC8063321; doi:10.1186/s12915-021-01014-3)
Supplement: Supplementary file 3 — Additional file 3: Table S2. A list of transcripts upregulated in RP when compared to NC. Excel file containing the list of transcripts enriched in the RP when compared to the premigratory NC stage. Based on triplicate samples for each stage. See Methods for technical details. [file 12915_2021_1014_MOESM3_ESM.xlsx]

## Sheet: גיליון1
Supplem. Table S2- Transcripts upregulated in RP when compared to NC
Gene Name	NCBI ID	Description	FoldChange RP vs NC	padj RP vs NC
PDIA3	107318981	PDIA3; protein disulfide isomerase family A member 3	3.42358	0.0260793
CKMT1A	107318994	CKMT1A; creatine kinase, mitochondrial 1A	10.5696	1.96144e-44
MAP1A	107318888	MAP1A; microtubule associated protein 1A	2.52707	0.0049557
NPR3	107305805	NPR3; natriuretic peptide receptor 3	2.00136	0.000623162
JAG1	107310945	JAG1; jagged 1	2.91678	9.89483e-10
PTCH1	107306269	PTCH1; patched 1	2.95948	0.0144531
SOGA3	107311734	SOGA3; SOGA family member 3	2.68905	0.000834856
KIAA0408	107311733	KIAA0408 ortholog	3.33483	8.66006e-15
EVC2	107313925	EVC2; EvC ciliary complex subunit 2	5.48473	0.00371923
AMOTL2	107317976	AMOTL2; angiomotin like 2	2.03315	0.000127118
SEMA5B	107316793	SEMA5B; semaphorin 5B	2.23448	3.28976e-17
LOC107306500	107306500	uncharacterized LOC107306500	2.67644	6.33656e-05
EPB41L4A	107306353	EPB41L4A; erythrocyte membrane protein band 4.1 like 4A	2.2081	0.000568468
LOC107306356	107306356	uncharacterized LOC107306356	4.15445	0.00807164
CTNND2	107309533	CTNND2; catenin delta 2	2.95672	0.00494493
PDLIM5	107313615	PDLIM5; PDZ and LIM domain 5	4.36254	3.74618e-31
DNAJC3	107308010	DNAJC3; DnaJ heat shock protein family (Hsp40) member C3	6.5008	2.20609e-60
RARB	107309265	RARB; retinoic acid receptor beta	7.78742	2.73882e-09
AHCY	107322858	AHCY; adenosylhomocysteinase	8.36364	9.12516e-05
TOP2A	107325246	TOP2A; topoisomerase (DNA) II alpha	5.93405	0.00139707
ARHGAP40	107322875	ARHGAP40; Rho GTPase activating protein 40	3.90606	0.0298246
PLXDC2	107308993	PLXDC2; plexin domain containing 2	5.96772	0.00157856
FAM181B	107308477	FAM181B; family with sequence similarity 181 member B	4.811	0.00538187
FABP7	107311871	FABP7; fatty acid binding protein 7	3.62345	5.37987e-06
GPM6B	107305795	GPM6B; glycoprotein M6B	7.37846	3.46503e-21
PROSC	107323752	PROSC; proline synthetase cotranscribed homolog (bacterial)	6.76594	9.29398e-50
IL20RA	107311681	IL20RA; interleukin 20 receptor subunit alpha	19.0697	7.21836e-11
LOC107317008	107317008	sodium channel protein type 2 subunit alpha-like	2.7349	0.0207325
SNAP91	107311995	SNAP91; synaptosome associated protein 91	5.01033	2.91875e-09
LMNB1	107306456	LMNB1; lamin B1	6.68283	0.00065631
CD93	107310743	CD93; CD93 molecule	10.6722	2.68402e-13
ONECUT3	107325678	ONECUT3; one cut homeobox 3	4.30493	0.00293253
ANGPT4	107323139	ANGPT4; angiopoietin 4	21.0115	3.49698e-15
RDX	107308347	RDX; radixin	2.34038	2.23433e-15
C1H11orf87	107308349	C1H11orf87; chromosome 1 open reading frame, human C11orf87	3.0568	0.0246666
ZC3H12C	107308348	ZC3H12C; zinc finger CCCH-type containing 12C	2.50413	1.41166e-05
FAM110A	107323155	FAM110A; family with sequence similarity 110 member A	2.17147	0.043771
MFN2	107323369	MFN2; mitofusin 2	10.8149	4.02059e-07
CDK5RAP3	107325084	CDK5RAP3; CDK5 regulatory subunit associated protein 3	7.92576	1.13669e-06
RSAD2	107312183	RSAD2; radical S-adenosyl methionine domain containing 2	3.43998	0.0291221
KIDINS220	107312193	KIDINS220; kinase D interacting substrate 220	10.8746	3.25247e-10
FAM168A	107308643	FAM168A; family with sequence similarity 168 member A	3.55542	1.46549e-22
RAB6A	107308640	RAB6A; RAB6A, member RAS oncogene family	7.30775	0.000110617
SLC45A1	107323441	SLC45A1; solute carrier family 45 member 1	4.1432	5.3189e-05
PARK7	107323475	PARK7; Parkinsonism associated deglycase	7.80674	1.65722e-21
NCKAP5	107316883	NCKAP5; NCK associated protein 5	2.7973	9.47556e-10
NECAB2	107319211	NECAB2; N-terminal EF-hand calcium binding protein 2	2.5326	0.0287533
RHOBTB3	107306470	RHOBTB3; Rho related BTB domain containing 3	3.81907	0.0102669
ANGPTL1	107317212	ANGPTL1; angiopoietin like 1	38.881	9.39058e-127
LOC107314847	107314847	uncharacterized LOC107314847	2.10224	4.92698e-05
PELI2	107315460	PELI2; pellino E3 ubiquitin protein ligase family member 2	3.29318	1.31224e-10
ABCD4	107315149	ABCD4; ATP binding cassette subfamily D member 4	2.30675	5.54771e-09
RALGDS	107321879	RALGDS; ral guanine nucleotide dissociation stimulator	3.98738	1.21643e-22
PHF2	107319693	PHF2; PHD finger protein 2	3.87522	2.06825e-21
LOC107306489	107306489	G-protein coupled receptor 98-like	5.32551	0.00314327
LOC107306502	107306502	G-protein coupled receptor 98-like	2.50571	0.0144971
PLAGL1	107311623	PLAGL1; PLAG1 like zinc finger 1	4.34931	4.89417e-06
GRAMD4	107308184	GRAMD4; GRAM domain containing 4	2.72257	0.000200339
PITX3	107315875	PITX3; paired like homeodomain 3	4.68615	5.54606e-18
EGF	107313609	EGF; epidermal growth factor	3.12435	3.18075e-13
ACADL	107316458	ACADL; acyl-CoA dehydrogenase, long chain	3.91712	0.027661
PALM	107325453	PALM; paralemmin	4.26137	4.46384e-12
WNT7A	107319707	WNT7A; Wnt family member 7A	3.18191	1.64183e-05
WSCD1	107322783	WSCD1; WSC domain containing 1	2.46969	0.0366603
FABP6	107320339	FABP6; fatty acid binding protein 6	4.20206	0.00103147
NCAM1	107324213	NCAM1; neural cell adhesion molecule 1	3.54064	0.0481306
KLHL25	107318855	KLHL25; kelch like family member 25	2.0207	0.0139292
EMILIN3	107322903	EMILIN3; elastin microfibril interfacer 3	10.3441	7.96072e-26
MEF2B	107325610	MEF2B; myocyte enhancer factor 2B	2.46737	4.25889e-07
ATP6V1B2	107323759	ATP6V1B2; ATPase H+ transporting V1 subunit B2	3.38385	0.0249521
SRRM4	107321449	SRRM4; serine/arginine repetitive matrix 4	5.66472	3.30126e-14
TAOK3	107321264	TAOK3; TAO kinase 3	5.69153	3.3879e-12
PEBP1	107321266	PEBP1; phosphatidylethanolamine binding protein 1	8.54251	0.000112102
LOC107307737	107307737	membrane-associated tyrosine- and threonine-specific cdc2-inhibitory kinase-like	4.898	0.0063771
TXNDC12	107317647	TXNDC12; thioredoxin domain containing 12	4.32761	0.0167651
SRSF5	107314910	SRSF5; serine and arginine rich splicing factor 5	4.35304	0.00271283
HOXB2	107325093	HOXB2; homeobox B2	2.22979	0.000606341
HOXB5	107325096	HOXB5; homeobox B5	9.12892	1.72042e-14
WNT4	107323388	WNT4; Wnt family member 4	3.47337	4.85094e-18
ASTN1	107317278	ASTN1; astrotactin 1	7.33682	8.53472e-50
LOC107324591	107324591	-	3.89549	0.0243863
OTUD7A	107318626	OTUD7A; OTU deubiquitinase 7A	3.78414	1.8181e-30
MPDZ	107306132	MPDZ; multiple PDZ domain crumbs cell polarity complex component	5.87612	9.31749e-08
CNTN2	107324704	CNTN2; contactin 2	2.81415	3.34814e-05
NFASC	107324725	NFASC; neurofascin	13.2653	2.02114e-18
PIK3C2B	107324700	PIK3C2B; phosphatidylinositol-4-phosphate 3-kinase catalytic subunit type 2 beta	3.72271	0.00451594
ACKR3	107316402	ACKR3; atypical chemokine receptor 3	2.02845	0.0374415
EPB41	107323917	EPB41; erythrocyte membrane protein band 4.1	3.49985	3.6634e-18
PDPN	107323361	PDPN; podoplanin	4.04132	0.00487485
PDCL	107321840	PDCL; phosducin like	2.60409	0.00317231
FAM210B	107323096	FAM210B; family with sequence similarity 210 member B	3.37172	0.0302977
CASS4	107323091	CASS4; Cas scaffolding protein family member 4	2.4158	0.00166852
DOK5	107323229	DOK5; docking protein 5	12.5987	1.6221e-06
HNRNPR	107323944	HNRNPR; heterogeneous nuclear ribonucleoprotein R	2.52136	0.0438463
FASN	107322058	FASN; fatty acid synthase	4.95046	2.17298e-06
SARDH	107321866	SARDH; sarcosine dehydrogenase	2.29797	0.00188456
LOC107313721	107313721	uncharacterized LOC107313721	2.50888	0.0126828
PCCB	107317853	PCCB; propionyl-CoA carboxylase beta subunit	4.24947	0.00186288
LRP11	107311556	LRP11; LDL receptor related protein 11	3.45421	0.0420284
ERP29	107321162	ERP29; endoplasmic reticulum protein 29	2.30139	0.00858068
SLC25A6	107305856	SLC25A6; solute carrier family 25 member 6	10.9474	3.43708e-11
SEPW1	107307108	SELENOW; selenoprotein W	6.33443	5.88042e-09
BCKDHA	107307112	BCKDHA; branched chain keto acid dehydrogenase E1, alpha polypeptide	3.69873	0.000210261
LOC107315026	107315026	neuronal PAS domain-containing protein 3-like	4.04064	0.0239657
ATP5D	107325342	ATP5D; ATP synthase, H+ transporting, mitochondrial F1 complex, delta subunit	2.82489	0.00379534
ACAT1	107308371	ACAT1; acetyl-CoA acetyltransferase 1	2.42493	2.00125e-07
DBN1	107320436	DBN1; drebrin 1	2.32666	2.68933e-15
C4H8orf48	107312806	C4H8orf48; chromosome 4 open reading frame, human C8orf48	2.31729	0.000106278
NRARP	107321679	NRARP; NOTCH-regulated ankyrin repeat protein	3.47249	0.00139618
LRP8	107317651	LRP8; LDL receptor related protein 8	18.4717	2.19633e-19
DCTN1	107306824	DCTN1; dynactin subunit 1	2.94797	0.0168698
CHST10	107307048	CHST10; carbohydrate sulfotransferase 10	2.1696	0.000834294
LRRC4C	107314838	LRRC4C; leucine rich repeat containing 4C	4.67115	0.00239889
GPR149	107318435	GPR149; G protein-coupled receptor 149	5.90251	0.000364607
ASIC4	107317027	ASIC4; acid sensing ion channel subunit family member 4	2.23178	0.0034637
UNC13C	107318760	UNC13C; unc-13 homolog C	14.9689	3.16127e-08
ONECUT1	107318788	ONECUT1; one cut homeobox 1	3.71251	8.17835e-19
UBL3	107308248	UBL3; ubiquitin like 3	5.95579	0.00195616
KATNAL1	107308249	KATNAL1; katanin catalytic subunit A1 like 1	30.9583	4.30701e-18
CREB3L1	107314830	CREB3L1; cAMP responsive element binding protein 3 like 1	2.03949	0.0365716
BAZ1A	107315047	BAZ1A; bromodomain adjacent to zinc finger domain 1A	3.28441	0.00479262
LOC107314689	107314689	serum amyloid A protein-like	2.16779	8.71745e-11
NGFR	107325256	NGFR; nerve growth factor receptor	3.67395	1.12887e-05
OARD1	107324871	OARD1; O-acyl-ADP-ribose deacylase 1	2.16721	0.0395892
OLFM1	107321898	OLFM1; olfactomedin 1	13.0444	5.41065e-07
KAZALD1	107316111	KAZALD1; Kazal type serine peptidase inhibitor domain 1	4.91095	0.000240645
NOTCH1	107321700	NOTCH1; notch 1	3.54295	1.75664e-07
PRDM8	107313515	PRDM8; PR/SET domain 8	11.3451	5.33627e-06
PIGG	107306413	PIGG; phosphatidylinositol glycan anchor biosynthesis class G	9.68937	2.80229e-67
VIP	107311599	VIP; vasoactive intestinal peptide	3.56714	0.0421019
LOC107306425	107306425	uncharacterized LOC107306425	2.01613	5.14756e-07
LOC107311560	107311560	nesprin-1-like	30.0818	1.83947e-93
TCTN1	107321196	TCTN1; tectonic family member 1	3.28138	1.07448e-09
CUX2	107321470	CUX2; cut like homeobox 2	2.21154	9.52593e-06
GREM1	107314976	GREM1; gremlin 1, DAN family BMP antagonist	2.32707	0.0346091
DARS	107316953	DARS; aspartyl-tRNA synthetase	7.69779	0.000228822
LOC107314039	107314039	uncharacterized LOC107314039	3.21056	0.000494004
IL11	107307117	IL11; interleukin 11	5.97025	0.00213597
LRRC57	107314897	LRRC57; leucine rich repeat containing 57	35.1635	6.62217e-43
NAV2	107314291	NAV2; neuron navigator 2	6.1636	0.00109713
LOC107312500	107312500	uncharacterized LOC107312500	2.04345	8.55562e-05
TRAPPC3	107323915	TRAPPC3; trafficking protein particle complex 3	11.0356	3.06152e-06
IRF7	107314507	IRF7; interferon regulatory factor 7	4.44907	9.60101e-07
WWOX	107319374	WWOX; WW domain containing oxidoreductase	10.0745	1.64436e-07
PCDH9	107308077	PCDH9; protocadherin 9	4.14873	0.00965312
TMEM254	107315605	TMEM254; transmembrane protein 254	2.46434	2.08036e-13
MGAT4A	107307274	MGAT4A; mannosyl (alpha-1,3-)-glycoprotein beta-1,4-N-acetylglucosaminyltransferase, isozyme A	2.2425	1.94782e-08
DLL1	107311443	DLL1; delta like canonical Notch ligand 1	5.49884	3.76347e-16
MYT1L	107312174	MYT1L; myelin transcription factor 1 like	2.08309	0.0073924
ANKRD12	107310016	ANKRD12; ankyrin repeat domain 12	3.13987	0.00017133
MTCL1	107310028	MTCL1; microtubule crosslinking factor 1	2.99857	0.0110761
PAQR9	107318077	PAQR9; progestin and adipoQ receptor family member 9	2.49681	0.0144531
MNS1	107318612	MNS1; meiosis specific nuclear structural 1	4.56534	0.000131451
NPFF	107306946	NPFF; neuropeptide FF-amide peptide precursor	5.66128	4.20085e-12
DFNB59	107316622	DFNB59; deafness, autosomal recessive 59	2.5877	0.026776
MXI1	107316063	MXI1; MAX interactor 1, dimerization protein	4.67951	3.97421e-05
HOXD4	107316674	HOXD4; homeobox D4	2.17111	0.0104577
MLLT11	107324561	MLLT11; myeloid/lymphoid or mixed-lineage leukemia; translocated to, 11	2.92243	0.00269909
ALDH4A1	107323509	ALDH4A1; aldehyde dehydrogenase 4 family member A1	10.0934	4.71035e-33
PLXNA4	107313179	PLXNA4; plexin A4	3.75022	2.55892e-19
TDP1	107315238	TDP1; tyrosyl-DNA phosphodiesterase 1	3.95129	0.000110617
LOC107306838	107306838	uncharacterized LOC107306838	2.71772	1.41619e-09
DUSP14	107322767	DUSP14; dual specificity phosphatase 14	3.0313	6.58615e-12
CLIP2	107322483	CLIP2; CAP-Gly domain containing linker protein 2	2.94134	0.00122326
MARCKSL1	107324068	MARCKSL1; MARCKS like 1	2.57787	0.000213578
GDF7	107312241	GDF7; growth differentiation factor 7	2.12368	0.00669026
KCNIP4	107314006	KCNIP4; potassium voltage-gated channel interacting protein 4	4.18979	1.97602e-15
SLIT2	107313976	SLIT2; slit guidance ligand 2	4.33119	0.0145198
PACRGL	107314007	PACRGL; PARK2 coregulated like	30.466	2.71579e-25
LPL	107306443	LPL; lipoprotein lipase	2.67696	5.38992e-05
MLLT4	107311463	AFDN; afadin, adherens junction formation factor	4.23264	0.00768389
PPIB	107318492	PPIB; peptidylprolyl isomerase B	2.16701	0.000201886
SLC16A7	107309989	SLC16A7; solute carrier family 16 member 7	2.04607	0.00628663
SLC18A3	107315574	SLC18A3; solute carrier family 18 member A3	2.04758	0.0313092
AGPAT3	107324079	AGPAT3; 1-acylglycerol-3-phosphate O-acyltransferase 3	3.27509	0.0460418
ARID5B	107315667	ARID5B; AT-rich interaction domain 5B	3.27094	0.00335184
ARL3	107316074	ARL3; ADP ribosylation factor like GTPase 3	2.87278	0.00322183
GSX1	107308293	GSX1; GS homeobox 1	263.62	2.3764e-105
WNT1	107325739	WNT1; Wnt family member 1	4.57947	5.05843e-10
LOC107310324	107310324	uncharacterized LOC107310324	2.14461	5.41596e-12
STMN2	107310335	STMN2; stathmin 2	33.6101	1.18229e-15
HEY1	107310336	HEY1; hes related family bHLH transcription factor with YRPW motif 1	4.40858	4.21495e-19
LOC107321365	107321365	cytochrome c oxidase subunit 6A1, mitochondrial	2.42202	0.00504772
LOC107321420	107321420	phospholipase A2, minor isoenzyme-like	11.3706	7.98612e-07
MSI1	107321418	MSI1; musashi RNA binding protein 1	10.5334	1.21e-77
ADGRD2	107321935	ADGRD2; adhesion G protein-coupled receptor D2	6.48169	4.03958e-13
STAU1	107322981	STAU1; staufen double-stranded RNA binding protein 1	3.50407	4.58825e-06
LOC107325742	107325742	tubulin alpha-1A chain	4.26079	1.18701e-20
PLPPR1	107306558	PLPPR1; phospholipid phosphatase related 1	8.02489	3.52592e-15
RP2	107307672	RP2; retinitis pigmentosa 2 (X-linked recessive)	3.80285	0.0346087
VPS39	107314751	VPS39; VPS39, HOPS complex subunit	4.01285	2.06757e-06
SHISA3	107313773	SHISA3; shisa family member 3	3.42727	0.0318276
BEND4	107313800	BEND4; BEN domain containing 4	3.11941	0.0306422
ASB1	107316374	ASB1; ankyrin repeat and SOCS box containing 1	6.18662	0.000970402
TWIST2	107316410	TWIST2; twist family bHLH transcription factor 2	3.11195	5.73733e-24
CADM3	107324516	CADM3; cell adhesion molecule 3	7.79177	0.000226959
VSX2	107315150	VSX2; visual system homeobox 2	3.29552	7.2571e-16
CFL2	107315052	CFL2; cofilin 2	3.40722	3.72423e-05
C4H20orf194	107314095	C4H20orf194; chromosome 4 open reading frame, human C20orf194	2.11031	2.43243e-06
ATP5F1	107324839	ATP5F1; ATP synthase, H+ transporting, mitochondrial Fo complex subunit B1	4.26287	5.74401e-21
MYL10	107322704	MYL10; myosin light chain 10	8.41791	4.01294e-12
SCD5	107313400	SCD5; stearoyl-CoA desaturase 5	9.98969	8.76921e-06
LOC107307637	107307637	uncharacterized LOC107307637	18.0081	2.07608e-32
PBK	107312368	PBK; PDZ binding kinase	4.63847	1.07327e-05
LOC107317839	107317839	transcription cofactor HES-6-like	8.88126	1.68077e-15
PENK	107310209	PENK; proenkephalin	3.33897	0.000158387
YBX3	107319312	YBX3; Y-box binding protein 3	2.04032	0.00036446
GABARAPL1	107319320	GABARAPL1; GABA type A receptor associated protein like 1	2.13545	0.0473347
PREX2	107310249	PREX2; phosphatidylinositol-3,4,5-trisphosphate dependent Rac exchange factor 2	7.16927	2.63799e-20
SLC6A5	107314310	SLC6A5; solute carrier family 6 member 5	2.82831	6.91056e-14
TMBIM4	107310658	TMBIM4; transmembrane BAX inhibitor motif containing 4	2.46847	0.00504991
TMEM170B	107309640	TMEM170B; transmembrane protein 170B	3.69287	1.8143e-05
SLC6A17	107324747	SLC6A17; solute carrier family 6 member 17	4.50482	0.00503198
STK32B	107313864	STK32B; serine/threonine kinase 32B	2.52211	2.08129e-06
TEX264	107319625	TEX264; testis expressed 264	6.19604	0.00147595
KCNK3	107312422	KCNK3; potassium two pore domain channel subfamily K member 3	3.90568	3.06915e-07
SMDT1	107313289	SMDT1; single-pass membrane protein with aspartate rich tail 1	4.23047	1.00563e-15
NAGA	107313216	NAGA; alpha-N-acetylgalactosaminidase	2.01339	0.0132742
SEPT3	107313223	SEPT3; septin 3	2.69787	1.23294e-10
SLAIN1	107308044	SLAIN1; SLAIN motif family member 1	5.42113	3.37627e-17
TACR1	107323715	TACR1; tachykinin receptor 1	8.38732	4.11561e-07
SLC4A5	107323668	SLC4A5; solute carrier family 4 member 5	6.98413	0.000468853
PTK2	107310587	PTK2; protein tyrosine kinase 2	3.12664	9.59222e-17
LOC107321905	107321905	carboxyl-terminal PDZ ligand of neuronal nitric oxide synthase protein-like	6.97234	2.25693e-07
TTLL11	107321757	TTLL11; tubulin tyrosine ligase like 11	11.9044	2.19543e-14
DAB2IP	107321754	DAB2IP; DAB2 interacting protein	37.8693	1.13051e-32
GSN	107321755	GSN; gelsolin	2.53745	0.00458415
LOC107310913	107310913	uncharacterized LOC107310913	20.3164	6.10564e-31
PHACTR1	107309694	PHACTR1; phosphatase and actin regulator 1	3.12353	2.83036e-23
RAB43	107319682	RAB43; RAB43, member RAS oncogene family	7.08748	0.000441381
ARHGEF4	107317822	ARHGEF4; Rho guanine nucleotide exchange factor 4	2.26077	1.13702e-07
SCG3	107318770	SCG3; secretogranin III	2.50329	0.00101102
LOC107318690	107318690	tropomodulin-2	2.61436	6.20246e-05
DMXL2	107318714	DMXL2; Dmx like 2	5.34587	0.00463797
NFYB	107314769	NFYB; nuclear transcription factor Y subunit beta	2.00743	0.0158663
TMEM121	107317172	TMEM121; transmembrane protein 121	3.27855	0.0497204
CRIP2	107317166	CRIP2; cysteine rich protein 2	6.57481	0.00019308
OPTC	107324915	OPTC; opticin	2.44463	3.14631e-12
LOC107324204	107324204	uncharacterized LOC107324204	3.03147	0.00646887
NKX6-1	107313332	NKX6-1; NK6 homeobox 1	5.93433	6.39165e-08
TMEM26	107315668	TMEM26; transmembrane protein 26	3.30871	5.57783e-09
NDP	107324263	NDP; NDP, norrin cystine knot growth factor	3.09186	0.000820373
CASK	107324672	CASK; calcium/calmodulin dependent serine protein kinase	6.40879	1.15159e-06
GDPD1	107322518	GDPD1; glycerophosphodiester phosphodiesterase domain containing 1	4.41834	0.000407095
FLII	107320576	FLII; FLII, actin remodeling protein	4.19258	4.92064e-13
TTYH2	107322280	TTYH2; tweety family member 2	17.1618	8.40532e-09
SDK2	107322249	SDK2; sidekick cell adhesion molecule 2	4.1576	1.79753e-30
ANKRD6	107311959	ANKRD6; ankyrin repeat domain 6	4.27069	0.018034
LYRM2	107311960	LYRM2; LYR motif containing 2	7.12695	1.30185e-16
DCAF5	107314901	DCAF5; DDB1 and CUL4 associated factor 5	2.31349	0.00595098
COLEC12	107310060	COLEC12; collectin subfamily member 12	5.91779	2.23542e-06
LOC107311343	107311343	CYP1B1; cytochrome P450 1B1	4.80653	7.10122e-19
KCNC4	107324758	KCNC4; potassium voltage-gated channel subfamily C member 4	4.75995	0.00647173
BCL11B	107315359	BCL11B; B-cell CLL/lymphoma 11B	7.4814	1.00683e-12
RND3	107317004	RND3; Rho family GTPase 3	3.23894	0.000108252
LOC107317006	107317006	kinesin heavy chain isoform 5C-like	2.40169	0.0477682
PLXND1	107319752	PLXND1; plexin D1	4.13014	2.35568e-08
SYT1	107310986	SYT1; synaptotagmin 1	2.57324	0.0150056
GBX1	107308666	GBX1; gastrulation brain homeobox 1	3.39147	0.0208865
GFRA1	107316184	GFRA1; GDNF family receptor alpha 1	4.81652	0.00178322
DBNDD1	107319507	DBNDD1; dysbindin domain containing 1	3.1595	0.0140581
DCTN4	107320155	DCTN4; dynactin subunit 4	3.90762	1.74131e-23
TNIP1	107320194	TNIP1; TNFAIP3 interacting protein 1	2.82892	0.0376862
LOC107309008	107309008	lanosterol 14-alpha demethylase	2.18568	2.81135e-05
CHMP2B	107322199	CHMP2B; charged multivesicular body protein 2B	3.60146	2.652e-17
CADM2	107322235	CADM2; cell adhesion molecule 2	3.3371	1.66238e-06
NANP	107311233	NANP; N-acetylneuraminic acid phosphatase	3.16776	0.00200103
SGK1	107311699	SGK1; serum/glucocorticoid regulated kinase 1	2.24433	0.00889336
ATOH1	107313247	ATOH1; atonal bHLH transcription factor 1	3.88229	1.15844e-27
SMARCAD1	107313250	SMARCAD1; SWI/SNF-related, matrix-associated actin-dependent regulator of chromatin, subfamily a, containing DEAD/H box 1	60.937	4.73009e-72
PIK3R1	107305909	PIK3R1; phosphoinositide-3-kinase regulatory subunit 1	12.995	9.59269e-12
ADGRL2	107317493	ADGRL2; adhesion G protein-coupled receptor L2	6.01827	0.000176153
TNFAIP6	107316941	TNFAIP6; TNF alpha induced protein 6	6.89514	0.000673489
LOC107307579	107307579	RNA-binding protein FUS-like	6.63326	1.85236e-05
SUSD6	107314909	SUSD6; sushi domain containing 6	2.0824	3.5872e-08
P3H2	107318275	P3H2; prolyl 3-hydroxylase 2	3.09915	0.0122396
UTS2B	107318283	UTS2B; urotensin 2B	3.0471	0.0233442
DIXDC1	107324116	DIXDC1; DIX domain containing 1	5.21027	0.00545965
ISM1	107310988	ISM1; isthmin 1	2.88382	0.0208999
SRPX	107324482	SRPX; sushi repeat containing protein, X-linked	14.0555	1.41606e-09
TSPAN7	107324517	TSPAN7; tetraspanin 7	26.1773	5.29621e-60
LOC107316274	107316274	transcription factor COE3-like	2.60799	0.0029459
NXN	107322586	NXN; nucleoredoxin	3.93748	0.0191354
GPR171	107318397	GPR171; G protein-coupled receptor 171	2.1498	0.00649727
LOC107321529	107321529	-	2.55558	0.00038183
LOC107321530	107321530	class I histocompatibility antigen, F10 alpha chain-like	3.73376	2.0533e-06
LOC107321531	107321531	class I histocompatibility antigen, F10 alpha chain-like	19.2301	3.96663e-10
ATP6V1G1	107321676	ATP6V1G1; ATPase H+ transporting V1 subunit G1	7.94216	4.47636e-08
TNFSF15	107321678	TNFSF15; tumor necrosis factor superfamily member 15	4.04958	0.0204559
MXD4	107313966	MXD4; MAX dimerization protein 4	2.16834	0.000258808
ZIC3	107312744	ZIC3; Zic family member 3	5.46623	0.00192423
LOC107307926	107307926	uncharacterized LOC107307926	2.38788	0.0231085
CHRNB4	107318447	CHRNB4; cholinergic receptor nicotinic beta 4 subunit	2.27004	0.00934098
CD81	107314563	CD81; CD81 molecule	2.40647	3.46794e-05
FBXW7	107313233	FBXW7; F-box and WD repeat domain containing 7	2.25434	0.00937039
PPFIA4	107324743	PPFIA4; PTPRF interacting protein alpha 4	2.61162	2.04442e-08
NDST2	107315836	NDST2; N-deacetylase and N-sulfotransferase 2	3.2876	0.000225221
GPR85	107309249	GPR85; G protein-coupled receptor 85	14.4592	1.14713e-16
FOXP2	107309202	FOXP2; forkhead box P2	3.03375	0.00815117
FRMD4B	107319932	FRMD4B; FERM domain containing 4B	5.32059	0.000263986
ARL6IP5	107319856	ARL6IP5; ADP ribosylation factor like GTPase 6 interacting protein 5	6.04915	5.1747e-12
NEFL	107323710	NEFL; neurofilament light	2.47128	0.000185951
NEFM	107323708	NEFM; neurofilament medium	2.11329	0.0384832
DGKI	107315832	DGKI; diacylglycerol kinase iota	4.31897	0.000533941
ATP5B	107325863	ATP5B; ATP synthase, H+ transporting, mitochondrial F1 complex, beta polypeptide	3.24967	0.009709
SMPD3	107319041	SMPD3; sphingomyelin phosphodiesterase 3	2.68549	0.0174412
PLA2G15	107319046	PLA2G15; phospholipase A2 group XV	3.05682	0.0269372
SRI	107309054	SRI; sorcin	2.31987	0.0147821
ADAM22	107309039	ADAM22; ADAM metallopeptidase domain 22	3.44132	0.000148805
ABCA1	107306430	ABCA1; ATP binding cassette subfamily A member 1	2.42482	0.0313847
PBX3	107321934	PBX3; PBX homeobox 3	2.21443	1.33297e-05
LMX1B	107321958	LMX1B; LIM homeobox transcription factor 1 beta	2.44382	4.76169e-08
SFMBT2	107315417	SFMBT2; Scm-like with four mbt domains 2	5.50171	1.91564e-21
ATP5A1	107305699	ATP5A1; ATP synthase, H+ transporting, mitochondrial F1 complex, alpha subunit 1, cardiac muscle	9.41475	1.8143e-05
LETM1	107313893	LETM1; leucine zipper and EF-hand containing transmembrane protein 1	4.69662	7.4963e-22
LOC107318414	107318414	schwannomin-interacting protein 1	3.66583	0.0022907
KIAA1107	107317540	KIAA1107 ortholog	3.02993	2.0298e-10
CHD5	107323430	CHD5; chromodomain helicase DNA binding protein 5	3.34824	0.000970402
CCDC80	107319889	CCDC80; coiled-coil domain containing 80	4.09287	0.0013953
ATP6V0A1	107325148	ATP6V0A1; ATPase H+ transporting V0 subunit a1	3.77779	0.0346087
STK32C	107316306	STK32C; serine/threonine kinase 32C	44.6199	6.9384e-19
DPYSL4	107316297	DPYSL4; dihydropyrimidinase like 4	4.93876	0.00506421
MYT1	107323024	MYT1; myelin transcription factor 1	3.4101	0.0102669
MMD2	107320706	MMD2; monocyte to macrophage differentiation associated 2	2.14236	9.45231e-06
LOC107311174	107311174	uncharacterized LOC107311174	2.52822	0.0488681
FH	107309456	FH; fumarate hydratase	2.83597	4.58605e-05
CCDC127	107309447	CCDC127; coiled-coil domain containing 127	2.0551	3.24171e-07
SDHA	107309446	SDHA; succinate dehydrogenase complex flavoprotein subunit A	3.90923	0.0166499
LOC107309443	107309443	poly(rC)-binding protein 3-like	4.62066	1.44202e-15
CTSS	107324540	CTSS; cathepsin S	12.6985	7.00893e-07
ARNT2	107318816	ARNT2; aryl hydrocarbon receptor nuclear translocator 2	2.12771	7.35273e-05
STMN1	107323950	STMN1; stathmin 1	2.3854	7.40284e-06
PCDH18	107313109	PCDH18; protocadherin 18	2.17308	0.0214186
CLCN4	107325773	CLCN4; chloride voltage-gated channel 4	4.21671	8.45327e-07
DDX5	107322006	DDX5; DEAD-box helicase 5	3.77765	0.0344286
TOX	107310206	TOX; thymocyte selection associated high mobility group box	3.70543	0.0101034
DDX60	107313006	DDX60; DExD/H-box helicase 60	2.03282	0.0432195
SCFD1	107315019	SCFD1; sec1 family domain containing 1	3.03058	0.0238195
LOC107313962	107313962	neuron-specific protein family member 1	2.55668	4.80995e-05
FSTL5	107313064	FSTL5; follistatin like 5	3.00699	0.000232975
KCND2	107309031	KCND2; potassium voltage-gated channel subfamily D member 2	3.53772	5.79527e-07
CFTR	107309076	CFTR; cystic fibrosis transmembrane conductance regulator	2.70773	5.03235e-14
NEK3	107308188	NEK3; NIMA related kinase 3	10.2072	1.84015e-05
CHL1	107319926	CHL1; cell adhesion molecule L1 like	2.66893	0.0272688
NES	107324439	NES; nestin	3.51678	0.0409718
LOC107324440	107324440	uncharacterized LOC107324440	7.70698	3.517e-07
PANK3	107320250	PANK3; pantothenate kinase 3	2.09313	0.0208371
VIM	107309026	VIM; vimentin	5.47945	2.28434e-08
PCDH8	107308101	PCDH8; protocadherin 8	3.66589	0.0367891
APP	107322621	APP; amyloid beta precursor protein	5.28837	8.23855e-06
MYH10	107322116	MYH10; myosin heavy chain 10	2.42501	2.11859e-05
IQSEC1	107319669	IQSEC1; IQ motif and Sec7 domain 1	7.92511	1.12758e-08
LOC107319687	107319687	uncharacterized LOC107319687	4.00548	0.0168773
WBP1	107306843	WBP1; WW domain binding protein 1	3.60932	0.00141393
PRSS12	107313538	PRSS12; protease, serine 12	3.11235	0.000135127
LOC107313570	107313570	bifunctional heparan sulfate N-deacetylase/N-sulfotransferase 3	2.96256	0.00293253
FAM49A	107312214	FAM49A; family with sequence similarity 49 member A	2.82122	0.0024887
LOC107320998	107320998	noggin-2-like	3.12575	0.0129614
NTN3	107320987	NTN3; netrin 3	2.30508	1.74745e-05
DNAJC6	107317767	DNAJC6; DnaJ heat shock protein family (Hsp40) member C6	11.9469	2.29984e-13
LOC107325055	107325055	acid-sensing ion channel 2-like	5.02904	0.00655609
S1PR1	107317331	S1PR1; sphingosine-1-phosphate receptor 1	5.0948	0.00392147
COL11A1	107317340	COL11A1; collagen type XI alpha 1 chain	3.38232	0.0497204
HS6ST1	107317923	HS6ST1; heparan sulfate 6-O-sulfotransferase 1	9.31745	4.87082e-10
LRRC17	107323704	LRRC17; leucine rich repeat containing 17	2.0022	0.0017738
LFNG	107320761	LFNG; LFNG O-fucosylpeptide 3-beta-N-acetylglucosaminyltransferase	3.27409	0.00139064
C13H5orf15	107320178	C13H5orf15; chromosome 13 open reading frame, human C5orf15	2.11223	0.0191527
LOC107320798	107320798	galanin receptor type 1-like	2.22373	0.00172453
SLIT1	107316042	SLIT1; slit guidance ligand 1	58.32	3.54679e-38
CASZ1	107323402	CASZ1; castor zinc finger 1	5.34853	2.27976e-05
PGD	107323383	PGD; phosphogluconate dehydrogenase	9.69784	2.80296e-05
KHDRBS2	107312089	KHDRBS2; KH RNA binding domain containing, signal transduction associated 2	2.81854	0.0309898
NKAIN4	107322973	NKAIN4; Sodium/potassium transporting ATPase interacting 4	2.01824	0.00108838
NOL4	107310151	NOL4; nucleolar protein 4	4.23663	1.68414e-08
CACNG4	107321989	CACNG4; calcium voltage-gated channel auxiliary subunit gamma 4	3.74701	1.73027e-10
NHSL2	107312611	NHSL2; NHS like 2	2.39773	0.000531662
METTL24	107311852	METTL24; methyltransferase like 24	2.01846	0.0351247
SPC25	107316745	SPC25; SPC25, NDC80 kinetochore complex component	3.04765	7.71626e-16
FAM89A	107311449	FAM89A; family with sequence similarity 89 member A	3.95335	1.36344e-16
TSPAN5	107313677	TSPAN5; tetraspanin 5	3.12567	0.0243201
SPATA6	107317615	SPATA6; spermatogenesis associated 6	2.74313	7.84292e-18
GPR137B	107311398	GPR137B; G protein-coupled receptor 137B	5.57397	0.000731152
NDUFV1	107314148	NDUFV1; NADH:ubiquinone oxidoreductase core subunit V1	3.38981	0.00903491
CEND1	107314169	CEND1; cell cycle exit and neuronal differentiation 1	2.8423	0.0306206
SHISA6	107322236	SHISA6; shisa family member 6	2.01559	0.0391078
LOC107322477	107322477	uncharacterized LOC107322477	4.86408	9.22984e-17
LOC107322457	107322457	uncharacterized LOC107322457	4.17417	3.46754e-26
TBCD	107322140	TBCD; tubulin folding cofactor D	2.60385	6.07421e-10
METRNL	107322238	METRNL; meteorin like, glial cell differentiation regulator	4.12192	0.000437748
CPLX2	107320487	CPLX2; complexin 2	2.07027	0.0209534
RAP1GDS1	107313661	RAP1GDS1; Rap1 GTPase-GDP dissociation stimulator 1	8.71166	2.57513e-35
FAM120A	107319696	FAM120A; family with sequence similarity 120A	2.30099	1.01426e-10
GDI2	107311926	GDI2; GDP dissociation inhibitor 2	4.92786	0.000100944
PDIA6	107312212	PDIA6; protein disulfide isomerase family A member 6	7.35342	8.4633e-05
LOC107314966	107314966	homeobox protein Meis2	5.40096	1.01984e-13
LOC107314968	107314968	uncharacterized LOC107314968	7.63794	0.000286863
QSOX2	107321709	QSOX2; quiescin sulfhydryl oxidase 2	8.45223	3.43708e-17
RGS3	107321588	RGS3; regulator of G-protein signaling 3	2.67598	0.000500749
LOC107307414	107307414	uncharacterized LOC107307414	173.744	3.84556e-159
ADGRL3	107313456	ADGRL3; adhesion G protein-coupled receptor L3	8.14363	5.46348e-06
RSPO1	107324081	RSPO1; R-spondin 1	2.08103	5.19115e-06
COL18A1	107316359	COL18A1; collagen type XVIII alpha 1 chain	2.07923	2.87288e-06
IGSF11	107320354	IGSF11; immunoglobulin superfamily member 11	7.32978	0.000442294
LOC107314420	107314420	uncharacterized LOC107314420	2.18008	0.00220377
RAC2	107313854	RAC2; ras-related C3 botulinum toxin substrate 2 (rho family, small GTP binding protein Rac2)	6.95767	0.000152085
ELFN2	107313887	ELFN2; extracellular leucine rich repeat and fibronectin type III domain containing 2	3.22005	0.0145198
MAGI1	107319886	MAGI1; membrane associated guanylate kinase, WW and PDZ domain containing 1	5.16122	2.05032e-10
FEZ1	107324113	FEZ1; fasciculation and elongation protein zeta 1	3.83123	0.0301083
IDNK	107306252	IDNK; IDNK, gluconokinase	3.94788	0.0248167
LOC107320185	107320185	core histone macro-H2A.1	8.25246	4.06247e-15
NEUROG1	107320114	NEUROG1; neurogenin 1	15.1889	8.5955e-08
RAD21L1	107323130	RAD21L1; RAD21 cohesin complex component like 1	7.05759	2.04976e-28
VSTM2B	107319302	VSTM2B; V-set and transmembrane domain containing 2B	2.18998	0.0147992
CECR6	107314862	CECR6; cat eye syndrome chromosome region, candidate 6	3.00165	7.72526e-06
FGFBP3	107315942	FGFBP3; fibroblast growth factor binding protein 3	2.89054	0.0362725
PSD3	107306433	PSD3; pleckstrin and Sec7 domain containing 3	3.79507	2.89409e-07
SUPT3H	107312456	SUPT3H; SPT3 homolog, SAGA and STAGA complex component	5.57022	3.555e-21
VCP	107305794	VCP; valosin containing protein	4.13077	0.0171049
CDH4	107322998	CDH4; cadherin 4	22.3992	4.06558e-36
OSBPL2	107322935	OSBPL2; oxysterol binding protein like 2	5.18719	0.00334657
TRPS1	107310501	TRPS1; transcriptional repressor GATA binding 1	2.27227	1.10971e-06
RASGEF1B	107313486	RASGEF1B; RasGEF domain family member 1B	3.84265	2.56714e-06
ST18	107310161	ST18; ST18, C2H2C-type zinc finger	3.10024	0.00780842
CA10	107322368	CA10; carbonic anhydrase 10	3.7249	6.83633e-05
STXBP4	107322069	STXBP4; syntaxin binding protein 4	3.36651	5.75328e-11
CALM1	107315214	CALM1; calmodulin 1	21.2385	1.35127e-26
LOC107313631	107313631	uncharacterized LOC107313631	11.6702	3.91943e-06
YPEL5	107310881	YPEL5; yippee like 5	2.2098	0.0111563
NYAP2	107318061	NYAP2; neuronal tyrosine-phosphorylated phosphoinositide-3-kinase adaptor 2	5.04505	3.93402e-22
NRCAM	107309448	NRCAM; neuronal cell adhesion molecule	4.31379	0.00555068
TENM3	107313284	TENM3; teneurin transmembrane protein 3	6.77621	6.44569e-08
LOC107308867	107308867	condensin-2 complex subunit G2-like	7.03215	9.98372e-06
SLC1A3	107305870	SLC1A3; solute carrier family 1 member 3	6.64379	5.89995e-11
IKZF2	107316463	IKZF2; IKAROS family zinc finger 2	2.66072	2.9587e-05
PTPRN2	107308736	PTPRN2; protein tyrosine phosphatase, receptor type N2	2.37292	0.0121271
ACO2	107313127	ACO2; aconitase 2	5.79527	9.16092e-45
ITM2B	107308150	ITM2B; integral membrane protein 2B	97.4354	1.15512e-37
SPAG6	107308971	SPAG6; sperm associated antigen 6	2.40389	0.000340505
UNCX	107320543	UNCX; UNC homeobox	3.44258	0.0173618
MICALL2	107320759	MICALL2; MICAL like 2	148.53	2.14741e-253
TLDC1	107319367	TLDC1; TBC/LysM-associated domain containing 1	3.23658	0.014922
WFDC1	107319368	WFDC1; WAP four-disulfide core domain 1	4.17114	0.00703793
C18H17orf62	107322176	C18H17orf62; chromosome 18 open reading frame, human C17orf62	3.52061	3.4402e-06
CYFIP2	107320412	CYFIP2; cytoplasmic FMR1 interacting protein 2	5.90827	7.6379e-17
CACNA1D	107319871	CACNA1D; calcium voltage-gated channel subunit alpha1 D	3.10213	0.0155509
HRAS	107314494	HRAS; HRas proto-oncogene, GTPase	3.81579	3.32431e-15
ANTXR1	107323612	ANTXR1; anthrax toxin receptor 1	10.3164	7.72997e-10
GAS2	107314297	GAS2; growth arrest specific 2	7.57045	9.22399e-13
PGM3	107311994	PGM3; phosphoglucomutase 3	2.67371	7.31502e-05
STAT1	107316322	STAT1; signal transducer and activator of transcription 1	2.14559	0.0121607
FKBP1B	107312281	FKBP1B; FK506 binding protein 1B	3.64403	1.43149e-12
ADAMTS3	107313467	ADAMTS3; ADAM metallopeptidase with thrombospondin type 1 motif 3	5.12966	0.000108394
LOC107310657	107310657	microtubule-actin cross-linking factor 1-like	6.89025	8.00022e-30
CAT	107314403	CAT; catalase	3.91638	6.36417e-05
CTNNA2	107313930	CTNNA2; catenin alpha 2	2.16334	2.04931e-05
ZBTB20	107320214	ZBTB20; zinc finger and BTB domain containing 20	3.5829	0.0158663
AP3B2	107318651	AP3B2; adaptor related protein complex 3 beta 2 subunit	2.1954	0.00198686
RGS4	107317151	RGS4; regulator of G-protein signaling 4	2.339	0.0013073
PTPRG	107319888	PTPRG; protein tyrosine phosphatase, receptor type G	6.23464	1.04337e-48
CADPS	107319868	CADPS; calcium dependent secretion activator	5.84598	0.00254136
C12H3orf14	107319870	C12H3orf14; chromosome 12 open reading frame, human C3orf14	6.02168	7.75347e-21
SYNPR	107319985	SYNPR; synaptoporin	2.72672	0.0211585
ID1	107323112	ID1; inhibitor of DNA binding 1, HLH protein	2.17972	0.0280121
ACTL6B	107307068	ACTL6B; actin like 6B	6.21915	7.55697e-28
SYT4	107305720	SYT4; synaptotagmin 4	12.2065	1.51295e-08
GRM3	107320082	GRM3; glutamate metabotropic receptor 3	2.38676	0.000786498
FAM132A	107323532	FAM132A; family with sequence similarity 132 member A	2.23245	0.00605183
UBE2J2	107323533	UBE2J2; ubiquitin conjugating enzyme E2 J2	12.2252	9.10799e-08
BRSK2	107314532	BRSK2; BR serine/threonine kinase 2	4.5559	8.70126e-56
KIAA1549	107316080	KIAA1549 ortholog	5.69873	0.00304504
HIPK2	107316093	HIPK2; homeodomain interacting protein kinase 2	2.04779	1.44323e-09
SLC1A1	107306100	SLC1A1; solute carrier family 1 member 1	3.96834	0.00842029
AK3	107306088	AK3; adenylate kinase 3	2.05279	0.00154596
DFNA5	107309190	DFNA5; DFNA5, deafness associated tumor suppressor	13.8049	1.26646e-26
CBFA2T2	107322856	CBFA2T2; CBFA2/RUNX1 translocation partner 2	2.97169	0.0401952
SNTA1	107322865	SNTA1; syntrophin alpha 1	3.02886	7.96498e-05
LOC107310933	107310933	cystatin	2.70235	1.56646e-09
BAMBI	107308984	BAMBI; BMP and activin membrane bound inhibitor	2.02884	0.00023042
PRRX2	107321917	PRRX2; paired related homeobox 2	6.01309	1.44442e-34
PPP2R4	107321743	PTPA; protein phosphatase 2 phosphatase activator	4.6567	0.00145255
FOXO3	107311812	FOXO3; forkhead box O3	2.32803	0.00284224
OSTM1	107311881	OSTM1; osteopetrosis associated transmembrane protein 1	2.59502	0.0337192
ATP6V1D	107314927	ATP6V1D; ATPase H+ transporting V1 subunit D	2.7065	5.3053e-21
LOC107321056	107321056	septin-2	17.8748	4.66612e-11
VCL	107315809	VCL; vinculin	2.34278	0.00195595
LOC107307494	107307494	putative pre-mRNA-splicing factor ATP-dependent RNA helicase DHX16	2.13779	0.0437237
FZD3	107312409	FZD3; frizzled class receptor 3	92.036	1.31158e-32
GUCY1B3	107313044	GUCY1B3; guanylate cyclase 1 soluble subunit beta	2.15696	0.00524003
LOC107316585	107316585	uncharacterized LOC107316585	2.13565	0.000286979
PNOC	107312439	PNOC; prepronociceptin	4.77947	0.00320681
LOC107308874	107308874	uncharacterized LOC107308874	3.97154	5.91301e-17
DAB2	107305867	DAB2; DAB2, clathrin adaptor protein	4.56146	5.60505e-24
LAMA1	107310030	LAMA1; laminin subunit alpha 1	5.37264	1.06268e-49
CYGB	107322112	CYGB; cytoglobin	3.68903	0.00154596
MATR3	107320306	MATR3; matrin 3	4.08548	0.00243678
GMDS	107309572	GMDS; GDP-mannose 4,6-dehydratase	2.62394	0.0460048
APBB1	107308581	APBB1; amyloid beta precursor protein binding family B member 1	2.40272	1.87738e-10
FAIM	107316792	FAIM; Fas apoptotic inhibitory molecule	5.33355	2.29984e-13
NKAIN2	107311862	NKAIN2; Sodium/potassium transporting ATPase interacting 2	7.54897	8.21e-05
ZNF503	107315910	ZNF503; zinc finger protein 503	4.21275	0.019475
ACLY	107325118	ACLY; ATP citrate lyase	7.45105	0.000280416
NRXN1	107310847	NRXN1; neurexin 1	11.7598	3.38916e-99
FJX1	107314405	FJX1; four jointed box 1	2.03457	4.14221e-05
LOC107314371	107314371	uncharacterized LOC107314371	2.31817	0.0259155
RGS22	107310445	RGS22; regulator of G-protein signaling 22	6.66075	1.68109e-17
KALRN	107316777	KALRN; kalirin, RhoGEF kinase	3.3656	6.6028e-10
LOC107306272	107306272	uncharacterized LOC107306272	2.28135	0.041035
GTPBP1	107314244	GTPBP1; GTP binding protein 1	2.65035	0.0257436
DDX17	107314180	DDX17; DEAD-box helicase 17	2.02227	0.0204559
ADA	107322923	ADA; adenosine deaminase	2.14577	4.2611e-05
RAPGEF5	107309176	RAPGEF5; Rap guanine nucleotide exchange factor 5	3.75691	0.000228046
PKIG	107322925	PKIG; cAMP-dependent protein kinase inhibitor gamma	2.65035	0.00472465
UFSP2	107313274	UFSP2; UFM1 specific peptidase 2	3.98938	0.0268512
LOC107307624	107307624	C5a anaphylatoxin chemotactic receptor 1-like	3.07778	0.000121268
RBFOX1	107320869	RBFOX1; RNA binding protein, fox-1 homolog 1	3.3124	0.00184514
SLC35C2	107323118	SLC35C2; solute carrier family 35 member C2	4.99685	1.37405e-21
CDH8	107319354	CDH8; cadherin 8	5.39917	5.2767e-09
LOC107309224	107309224	uncharacterized LOC107309224	5.75812	0.000200846
HOXA10	107309221	HOXA10; homeobox A10	8.23311	0.000159387
CCNI	107313413	CCNI; cyclin I	3.03304	4.29124e-07
SORBS2	107313633	SORBS2; sorbin and SH3 domain containing 2	2.36668	0.00291847
INPP5K	107322425	INPP5K; inositol polyphosphate-5-phosphatase K	2.57638	0.0266664
SHROOM3	107313433	SHROOM3; shroom family member 3	7.65973	1.9021e-09
NR3C2	107313140	NR3C2; nuclear receptor subfamily 3 group C member 2	2.55664	0.00322015
AGPAT4	107311517	AGPAT4; 1-acylglycerol-3-phosphate O-acyltransferase 4	3.08313	3.79186e-06
PACRG	107311527	PACRG; PARK2 coregulated	2.4931	0.00340617
PLK3	107317517	PLK3; polo like kinase 3	24.5839	1.38818e-251
PHYHIPL	107315539	PHYHIPL; phytanoyl-CoA 2-hydroxylase interacting protein like	17.2377	1.9069e-88
LOC107314216	107314216	prolactin-releasing peptide receptor-like	8.7487	6.3413e-61
IDH1	107316594	IDH1; isocitrate dehydrogenase (NADP(+)) 1, cytosolic	21.3968	4.79932e-15
YWHAG	107322673	YWHAG; tyrosine 3-monooxygenase/tryptophan 5-monooxygenase activation protein gamma	2.00883	9.02429e-08
SRRM3	107322716	SRRM3; serine/arginine repetitive matrix 3	6.86589	0.000470161
DCLK3	107309437	DCLK3; doublecortin like kinase 3	2.43528	0.0082255
KCNMA1	107315852	KCNMA1; potassium calcium-activated channel subfamily M alpha 1	3.67275	2.9837e-05
CCDC177	107314908	CCDC177; coiled-coil domain containing 177	2.13965	9.73378e-05
FRMD5	107318979	FRMD5; FERM domain containing 5	19.8378	5.43791e-11
RFX2	107325600	RFX2; regulatory factor X2	3.33119	0.0191527
SERINC1	107311864	SERINC1; serine incorporator 1	5.09613	2.43757e-09
NHS	107325291	NHS; NHS actin remodeling regulator	4.29016	0.000277213
INSM1	107310751	INSM1; INSM transcriptional repressor 1	2.56595	1.44529e-11
LOC107309926	107309926	uncharacterized LOC107309926	4.81401	0.00751922
EN1	107316757	EN1; engrailed homeobox 1	7.21583	0.000248845
MROH1	107306981	MROH1; maestro heat like repeat family member 1	3.58195	6.01609e-08
LRRC55	107314476	LRRC55; leucine rich repeat containing 55	18.0242	5.53946e-17
PKDCC	107311115	PKDCC; protein kinase domain containing, cytoplasmic	3.61796	0.0281232
CRELD1	107319973	CRELD1; cysteine rich with EGF like domains 1	6.09335	2.63019e-20
DOCK3	107319578	DOCK3; dedicator of cytokinesis 3	13.8343	5.67403e-85
RNF149	107306927	RNF149; ring finger protein 149	6.58066	2.24266e-13
SCRN1	107309201	SCRN1; secernin 1	4.97717	0.000237798
FKBP14	107309169	FKBP14; FK506 binding protein 14	2.97771	4.87861e-05
TRIL	107309233	TRIL; TLR4 interactor with leucine rich repeats	7.87606	1.45151e-07
MEIS2	107314986	MEIS2; Meis homeobox 2	2.23445	0.000371085
MAP2	107316448	MAP2; microtubule associated protein 2	14.7128	1.01634e-13
DBNL	107323702	DBNL; drebrin like	2.30959	0.0295202
FNDC1	107311528	FNDC1; fibronectin type III domain containing 1	3.36345	0.0215197
FZD10	107321514	FZD10; frizzled class receptor 10	8.02645	4.45534e-14
BAHD1	107314213	BAHD1; bromo adjacent homology domain containing 1	4.31843	2.85667e-20
LOC107317413	107317413	uncharacterized LOC107317413	3.8951	0.0180745
CHST1	107314790	CHST1; carbohydrate sulfotransferase 1	17.1402	5.81326e-19
SULF1	107310242	SULF1; sulfatase 1	2.90212	0.0277829
NCOA2	107310240	NCOA2; nuclear receptor coactivator 2	3.70596	0.00519051
CLVS2	107311891	CLVS2; clavesin 2	2.67138	0.00159203
SREBF2	107313119	SREBF2; sterol regulatory element binding transcription factor 2	8.59408	1.47925e-09
ST8SIA1	107317147	ST8SIA1; ST8 alpha-N-acetyl-neuraminide alpha-2,8-sialyltransferase 1	134.164	4.09859e-97
GNG2	107315527	GNG2; G protein subunit gamma 2	9.86393	9.37464e-17
TRIM9	107315479	TRIM9; tripartite motif containing 9	5.58294	6.14113e-05
NRG3	107315582	NRG3; neuregulin 3	3.06647	0.0196776
VTN	107322472	VTN; vitronectin	6.56221	6.81865e-07
PRDX6	107317113	PRDX6; peroxiredoxin 6	3.32013	0.0191354
NSDHL	107312870	NSDHL; NAD(P) dependent steroid dehydrogenase-like	5.86119	0.00140464
ANKH	107309521	ANKH; ANKH inorganic pyrophosphate transport regulator	5.93854	4.68704e-05
SMAD3	107318915	SMAD3; SMAD family member 3	5.92948	0.002309
SNX17	107312284	SNX17; sorting nexin 17	2.83203	0.00734351
CNRIP1	107310667	CNRIP1; cannabinoid receptor interacting protein 1	2.29333	0.00270101
PRDM12	107321852	PRDM12; PR/SET domain 12	3.55731	0.000259159
AIF1L	107321815	AIF1L; allograft inflammatory factor 1 like	2.54165	0.0223184
HDDC3	107318944	HDDC3; HD domain containing 3	2.05048	0.00604008
OTOP1	107313855	OTOP1; otopetrin 1	2.29893	1.13201e-12
BTBD17	107322271	BTBD17; BTB domain containing 17	5.06706	9.4795e-28
SLC4A8	107325821	SLC4A8; solute carrier family 4 member 8	107.013	3.51759e-37
FAIM2	107325789	FAIM2; Fas apoptotic inhibitory molecule 2	3.93224	0.00154596
BCL11A	107310792	BCL11A; B-cell CLL/lymphoma 11A	3.97306	0.0253415
OPHN1	107312513	OPHN1; oligophrenin 1	4.37837	8.97167e-14
MOSPD1	107312692	MOSPD1; motile sperm domain containing 1	6.38468	7.67969e-05
GYPC	107316837	GYPC; glycophorin C (Gerbich blood group)	3.27362	0.0323938
MRAS	107316847	MRAS; muscle RAS oncogene homolog	2.06932	0.0444835
PTPN4	107316769	PTPN4; protein tyrosine phosphatase, non-receptor type 4	19.1193	7.74173e-18
LOC107310794	107310794	translation initiation factor IF-2-like	2.21209	0.0412514
ADARB1	107316391	ADARB1; adenosine deaminase, RNA specific B1	2.76846	5.57783e-09
NCAN	107325659	NCAN; neurocan	3.64258	0.042557
BAZ2B	107317073	BAZ2B; bromodomain adjacent to zinc finger domain 2B	2.50107	2.24631e-06
LOC107306141	107306141	EF-hand calcium-binding domain-containing protein 10-like	2.62849	0.0208625
TMCC2	107324736	TMCC2; transmembrane and coiled-coil domain family 2	5.05157	2.3592e-25
NT5DC2	107319541	NT5DC2; 5'-nucleotidase domain containing 2	8.38175	0.000137057
ITIH3	107319538	ITIH3; inter-alpha-trypsin inhibitor heavy chain 3	2.47101	1.45531e-11
KCNQ5	107312044	KCNQ5; potassium voltage-gated channel subfamily Q member 5	6.41732	0.000100944
SF3B1	107316344	SF3B1; splicing factor 3b subunit 1	4.37521	0.0138355
MAB21L2	107313147	MAB21L2; mab-21 like 2	4.35779	0.00188456
LOC107325657	107325657	U1 small nuclear ribonucleoprotein C-like	4.97995	0.00724158
KLHL35	107308610	KLHL35; kelch like family member 35	2.21946	3.34047e-05
TMEM229B	107314944	TMEM229B; transmembrane protein 229B	4.32658	0.00420678
ARL15	107305987	ARL15; ADP ribosylation factor like GTPase 15	2.44969	0.011618
YIPF1	107317721	YIPF1; Yip1 domain family member 1	2.35597	2.08434e-08
PTMA	107318194	PTMA; prothymosin, alpha	2.12832	0.0300258
MSRA	107312383	MSRA; methionine sulfoxide reductase A	2.01682	0.000260997
LOC107312871	107312871	gamma-aminobutyric acid receptor subunit alpha-3-like	4.98011	2.3493e-06
PROX1	107311092	PROX1; prospero homeobox 1	2.20147	1.89028e-08
EEA1	107311522	EEA1; early endosome antigen 1	4.5654	8.46551e-07
KERA	107311475	KERA; keratocan	2.1902	0.0183428
DCN	107311498	DCN; decorin	9.0616	5.71017e-08
LUM	107311489	LUM; lumican	4.02125	0.0249547
BTG1	107311516	BTG1; BTG anti-proliferation factor 1	4.87708	5.84785e-22
BHLHE41	107316937	BHLHE41; basic helix-loop-helix family member e41	2.28065	0.00189379
PLEKHM3	107316567	PLEKHM3; pleckstrin homology domain containing M3	4.80462	8.32761e-08
CITED4	107324049	CITED4; Cbp/p300 interacting transactivator with Glu/Asp rich carboxy-terminal domain 4	3.56069	0.00699905
ZFYVE1	107314859	ZFYVE1; zinc finger FYVE-type containing 1	2.59163	0.0275655
MEMO1	107311304	MEMO1; mediator of cell motility 1	31.7522	3.43886e-16
DISP3	107323523	DISP3; dispatched RND transporter family member 3	2.44833	0.00437913
DRAXIN	107323526	DRAXIN; dorsal inhibitory axon guidance protein	4.1588	2.01228e-05
LHX9	107317098	LHX9; LIM homeobox 9	5.63884	4.16736e-54
BARHL1	107321873	BARHL1; BarH like homeobox 1	2.14898	0.0107648
NDRG1	107310564	NDRG1; N-myc downstream regulated 1	2.437	0.0495257
LOC107318000	107318000	transcription cofactor HES-6-like	6.15069	2.34676e-05
RAB5C	107325126	RAB5C; RAB5C, member RAS oncogene family	3.41344	0.00645104
ENDOV	107322088	ENDOV; endonuclease V	2.2463	0.00603554
CC2D2A	107313914	CC2D2A; coiled-coil and C2 domain containing 2A	4.09098	0.0147821
PRKAR2B	107307213	PRKAR2B; protein kinase cAMP-dependent type II regulatory subunit beta	14.1523	2.10565e-08
KCNK10	107315261	KCNK10; potassium two pore domain channel subfamily K member 10	2.3846	0.000622671
CPEB2	107313977	CPEB2; cytoplasmic polyadenylation element binding protein 2	3.63536	1.48116e-17
IFT172	107312256	IFT172; intraflagellar transport 172	3.49225	0.0161751
PRKCE	107311186	PRKCE; protein kinase C epsilon	8.79858	9.53329e-61
ELAVL1	107325531	ELAVL1; ELAV like RNA binding protein 1	4.22026	2.17165e-05
LOC107320133	107320133	thymosin beta-12-like	24.8046	4.12145e-13
GPM6A	107313477	GPM6A; glycoprotein M6A	7.85559	2.21636e-37
ACAD9	107319676	ACAD9; acyl-CoA dehydrogenase family member 9	3.73193	0.0291188
EFCC1	107319674	EFCC1; EF-hand and coiled-coil domain containing 1	2.94247	1.62826e-11
LOC107320352	107320352	probable E3 ubiquitin-protein ligase TRIM8	2.48321	5.11215e-07
LOC107312133	107312133	glutathione S-transferase	12.1259	4.23874e-32
LOC107318792	107318792	uncharacterized LOC107318792	2.02818	0.00150414
ASAH1	107313735	ASAH1; N-acylsphingosine amidohydrolase 1	5.07832	1.94819e-22
FAM184A	107311835	FAM184A; family with sequence similarity 184 member A	2.80625	0.000727106
BHLHE22	107310272	BHLHE22; basic helix-loop-helix family member e22	4.58036	0.0120301
LOC107306657	107306657	uncharacterized LOC107306657	2.15221	0.0424391
LOC107306637	107306637	uncharacterized LOC107306637	2.52452	0.0229012
DNER	107318090	DNER; delta/notch like EGF repeat containing	2.40781	0.0125059
THSD7A	107309114	THSD7A; thrombospondin type 1 domain containing 7A	2.71822	1.88041e-06
ENO1	107323531	ENO1; enolase 1	6.50664	1.0299e-20
GPR37L1	107324633	GPR37L1; G protein-coupled receptor 37 like 1	2.28279	0.000162346
ALDH1A2	107318519	ALDH1A2; aldehyde dehydrogenase 1 family member A2	2.13114	0.0047503
FGD6	107311668	FGD6; FYVE, RhoGEF and PH domain containing 6	17.5464	1.30054e-10
DHRS3	107323359	DHRS3; dehydrogenase/reductase 3	3.91689	7.54099e-09
LOC107312804	107312804	uncharacterized LOC107312804	2.3274	0.0151526
POU3F4	107312802	POU3F4; POU class 3 homeobox 4	4.96252	3.82118e-12
OGDHL	107315569	OGDHL; oxoglutarate dehydrogenase-like	3.50867	4.16803e-14
GNAO1	107319187	GNAO1; G protein subunit alpha o1	2.00779	0.0432497
SHD	107325335	SHD; Src homology 2 domain containing transforming protein D	22.5412	2.30553e-45
CDH22	107323230	CDH22; cadherin 22	2.33898	0.0206167
STXBP5	107311558	STXBP5; syntaxin binding protein 5	5.23904	0.00105983
TRIM2	107313040	TRIM2; tripartite motif containing 2	3.73682	2.56973e-06
AFF2	107312939	AFF2; AF4/FMR2 family member 2	13.3206	4.0438e-14
KIF21A	107308049	KIF21A; kinesin family member 21A	2.62711	2.40636e-09
SDC3	107324019	SDC3; syndecan 3	2.8643	0.0453681
AP3S1	107306662	AP3S1; adaptor related protein complex 3 sigma 1 subunit	3.5048	0.0177747
LOC107306660	107306660	small EDRK-rich factor 1-like	4.11789	0.00711731
MAB21L1	107308228	MAB21L1; mab-21 like 1	2.81388	0.0402125
APC2	107325420	APC2; APC2, WNT signaling pathway regulator	5.14291	0.00344738
LIN7A	107311113	LIN7A; lin-7 homolog A, crumbs cell polarity complex component	2.70232	0.000423312
GAPDH	107318960	GAPDH; glyceraldehyde-3-phosphate dehydrogenase	2.57803	0.0161751
SMTNL2	107322754	SMTNL2; smoothelin like 2	4.58329	5.30765e-05
CCNJL	107320333	CCNJL; cyclin J like	2.64815	3.1887e-09
TUSC5	107322648	TUSC5; tumor suppressor candidate 5	5.36999	5.8986e-48
SPECC1	107322554	SPECC1; sperm antigen with calponin homology and coiled-coil domains 1	5.89258	2.63434e-07
PDE5A	107313552	PDE5A; phosphodiesterase 5A	3.95571	0.0257915
LZTS1	107323758	LZTS1; leucine zipper tumor suppressor 1	7.16602	5.62441e-05
WASF1	107311898	WASF1; WAS protein family member 1	4.59217	0.00698375
CDK19	107311859	CDK19; cyclin dependent kinase 19	3.05387	7.18416e-06
SFRP1	107323778	SFRP1; secreted frizzled related protein 1	89.3321	5.16625e-53
LOC107321183	107321183	filamin-interacting protein FAM101A-like	3.13914	3.93128e-08
CDKN2C	107317588	CDKN2C; cyclin dependent kinase inhibitor 2C	8.475	1.62872e-18
ELAVL4	107317625	ELAVL4; ELAV like RNA binding protein 4	3.70381	2.34235e-06
MSTN	107316428	MSTN; myostatin	2.76738	0.000907017
STON2	107315108	STON2; stonin 2	2.71633	0.0406222
EPHB2	107323522	EPHB2; EPH receptor B2	2.44309	4.7502e-06
LOC107324321	107324321	uncharacterized LOC107324321	9.27054	5.48808e-05
MFSD4A	107324696	MFSD4A; major facilitator superfamily domain containing 4A	4.43546	5.85876e-19
ORMDL1	107316429	ORMDL1; ORMDL sphingolipid biosynthesis regulator 1	3.47534	4.31288e-14
RTN1	107315420	RTN1; reticulon 1	6.2487	8.51439e-25
FRY	107308259	FRY; FRY microtubule binding protein	10.172	1.42884e-05
PDPR	107319069	PDPR; pyruvate dehydrogenase phosphatase regulatory subunit	16.296	1.76672e-11
GGCT	107309325	GGCT; gamma-glutamylcyclotransferase	5.37559	0.000280416
SH3BP5	107309351	SH3BP5; SH3 domain binding protein 5	2.59842	0.0319416
PHLDB2	107321380	PHLDB2; pleckstrin homology like domain family B member 2	9.95056	6.51527e-23
TAGLN3	107321411	TAGLN3; transgelin 3	3.01128	0.00422831
SCIN	107309118	SCIN; scinderin	8.50385	2.54161e-12
NDUFA4	107309126	NDUFA4; NDUFA4, mitochondrial complex associated	2.48238	0.0298306
COL5A1	107321874	COL5A1; collagen type V alpha 1 chain	11.6699	1.75979e-51
RXRA	107321878	RXRA; retinoid X receptor alpha	3.19235	0.0483053
RND2	107325309	RND2; Rho family GTPase 2	4.78219	2.31099e-29
DTX4	107314419	DTX4; deltex E3 ubiquitin ligase 4	2.00252	0.0252488
VAT1	107325305	VAT1; vesicle amine transport 1	4.97503	0.000354386
AKAP12	107311561	AKAP12; A-kinase anchoring protein 12	2.8405	3.32095e-09
SARNP	107325801	SARNP; SAP domain containing ribonucleoprotein	8.39968	8.56536e-06
UBR7	107315183	UBR7; ubiquitin protein ligase E3 component n-recognin 7 (putative)	3.02598	0.000102848
CHGA	107315182	CHGA; chromogranin A	8.85834	6.59112e-05
MPST	107313797	MPST; mercaptopyruvate sulfurtransferase	2.63476	1.15501e-07
CCDC173	107316684	CCDC173; coiled-coil domain containing 173	4.64257	4.48962e-19
ASCL1	107314889	ASCL1; achaete-scute family bHLH transcription factor 1	7.0291	3.08121e-10
EPHB6	107319201	EPHB6; EPH receptor B6	7.41866	1.38689e-10
LOC107318315	107318315	alpha-2-macroglobulin-like protein 1	4.98872	0.00324194
CSGALNACT2	107315593	CSGALNACT2; chondroitin sulfate N-acetylgalactosaminyltransferase 2	75.823	1.69272e-24
LOC107319648	107319648	2'-5'-oligoadenylate synthase 1-like	2.88488	0.0120301
SEMA3F	107319653	SEMA3F; semaphorin 3F	2.80621	0.0310415
DACH1	107308069	DACH1; dachshund family transcription factor 1	4.74346	5.66596e-05
MZT1	107308067	MZT1; mitotic spindle organizing protein 1	2.00582	0.00700394
LIPA	107315868	LIPA; lipase A, lysosomal acid type	4.0926	0.0221613
POU3F2	107311908	POU3F2; POU class 3 homeobox 2	3.32469	0.0164262
CNTNAP2	107309834	CNTNAP2; contactin associated protein-like 2	3.44717	0.00130496
MARCKS	107311885	MARCKS; myristoylated alanine rich protein kinase C substrate	2.19332	7.15406e-05
LOC107319104	107319104	C-type lectin domain family 18 member A-like	2.47635	0.0162826
HMGN2	107323814	HMGN2; high mobility group nucleosomal binding domain 2	4.45651	3.86173e-12
SULF2	107322955	SULF2; sulfatase 2	4.52448	1.07324e-13
GNG10	107306569	GNG10; G protein subunit gamma 10	3.52628	0.000364607
SCP2	107317654	SCP2; sterol carrier protein 2	2.38616	8.73219e-08
SETBP1	107325928	SETBP1; SET binding protein 1	3.61255	0.0446335
MTMR9	107312333	MTMR9; myotubularin related protein 9	10.1566	9.64461e-06
CPLX1	107306394	CPLX1; complexin 1	18.3803	1.87442e-09
FUBP1	107317377	FUBP1; far upstream element binding protein 1	4.87527	0.00834886
HPCAL4	107324071	HPCAL4; hippocalcin like 4	9.72036	2.28772e-07
FSTL3	107325466	FSTL3; follistatin like 3	2.64707	1.65298e-05
DCLK1	107308226	DCLK1; doublecortin like kinase 1	4.35775	0.0156016
FAM174B	107318840	FAM174B; family with sequence similarity 174 member B	2.18214	1.97439e-05
RGMA	107318854	RGMA; repulsive guidance molecule family member a	2.47249	0.000262491
CMTM8	107309311	CMTM8; CKLF like MARVEL transmembrane domain containing 8	3.96193	0.0244779
MSI2	107322772	MSI2; musashi RNA binding protein 2	2.96858	0.00310019
CLSTN2	107317956	CLSTN2; calsyntenin 2	5.32259	0.00472379
COL1A1	107325218	COL1A1; collagen type I alpha 1 chain	3.18673	0.00498056
EPHA3	107321597	EPHA3; EPH receptor A3	4.2602	4.77027e-05
TWIST1	107309248	TWIST1; twist family bHLH transcription factor 1	2.91409	2.28725e-05
AP2B1	107322521	AP2B1; adaptor related protein complex 2 beta 1 subunit	12.3352	5.11505e-07
ELOVL2	107309660	ELOVL2; ELOVL fatty acid elongase 2	2.20435	8.85718e-05
QDPR	107314047	QDPR; quinoid dihydropteridine reductase	3.60794	1.05183e-10
LRP4	107314822	LRP4; LDL receptor related protein 4	2.10942	0.00270869
TMEM8B	107305827	TMEM8B; transmembrane protein 8B	2.07504	1.5226e-06
LOC107306412	107306412	uncharacterized LOC107306412	2.00304	4.87575e-05
SPAG8	107305765	SPAG8; sperm associated antigen 8	3.72905	0.0129646
JAG2	107315355	JAG2; jagged 2	5.3837	0.00278111
NPR2	107305835	NPR2; natriuretic peptide receptor 2	2.54761	1.39341e-13
ITGA6	107316693	ITGA6; integrin subunit alpha 6	4.93091	3.52677e-31
ZDHHC15	107312812	ZDHHC15; zinc finger DHHC-type containing 15	3.59969	5.92598e-08
LRRC6	107310576	LRRC6; leucine rich repeat containing 6	3.70955	0.000100758
LRIT1	107315575	LRIT1; leucine rich repeat, Ig-like and transmembrane domains 1	3.92385	0.00393792
DPYSL3	107320058	DPYSL3; dihydropyrimidinase like 3	29.0887	1.01696e-17
NDST1	107320207	NDST1; N-deacetylase and N-sulfotransferase 1	3.77574	0.0356305
TRIM24	107316051	TRIM24; tripartite motif containing 24	2.19585	2.70616e-07
DACH2	107312722	DACH2; dachshund family transcription factor 2	5.31238	0.00393792
PCDH11X	107312730	PCDH11X; protocadherin 11 X-linked	2.57906	0.00374117
LOC107321366	107321366	dynein light chain 1, cytoplasmic-like	8.0345	4.93478e-06
ZNFX1	107322927	ZNFX1; zinc finger NFX1-type containing 1	2.05251	0.0401491
ITGB8	107309198	ITGB8; integrin subunit beta 8	5.69053	6.02346e-16
NECTIN1	107324238	NECTIN1; nectin cell adhesion molecule 1	3.05799	5.25395e-06
ENTPD5	107315087	ENTPD5; ectonucleoside triphosphate diphosphohydrolase 5	2.80515	0.0335683
UCHL1	107313792	UCHL1; ubiquitin C-terminal hydrolase L1	5.02125	3.89489e-14
LOC107323256	107323256	uncharacterized LOC107323256	2.77356	0.00453815
LOC107323479	107323479	transcription factor HES-5-like	2.12168	0.0206636
ATP1B3	107318078	ATP1B3; ATPase Na+/K+ transporting subunit beta 3	8.11636	2.81892e-18
CMTR1	107311264	CMTR1; cap methyltransferase 1	3.65939	0.0401491
PIP5K1A	107324564	PIP5K1A; phosphatidylinositol-4-phosphate 5-kinase type 1 alpha	2.73447	0.000295515
TP53I11	107314814	TP53I11; tumor protein p53 inducible protein 11	7.99163	1.41111e-17
AMER2	107308301	AMER2; APC membrane recruitment protein 2	3.2919	1.0155e-14
CELF4	107305749	CELF4; CUGBP, Elav-like family member 4	5.26913	3.11661e-42
LOC107323823	107323823	protein argonaute-1	8.60464	2.12471e-15
LHX1	107322720	LHX1; LIM homeobox 1	4.57047	0.00310019
LOC107325620	107325620	amino-terminal enhancer of split	10.1253	4.00631e-43
CHRNB2	107324483	CHRNB2; cholinergic receptor nicotinic beta 2 subunit	15.0027	6.92453e-11
NR2F2	107318845	NR2F2; nuclear receptor subfamily 2 group F member 2	3.10839	0.00292711
ARRDC4	107318878	ARRDC4; arrestin domain containing 4	2.62703	0.0284451
WBSCR17	107322690	WBSCR17; Williams-Beuren syndrome chromosome region 17	2.32899	1.20519e-09
FUT9	107311931	FUT9; fucosyltransferase 9	4.35156	0.000623162
MANEA	107311928	MANEA; mannosidase endo-alpha	2.46683	6.93184e-09
BACH2	107311966	BACH2; BTB domain and CNC homolog 2	4.5489	0.00371923
GAREM2	107312377	GAREM2; GRB2 associated regulator of MAPK1 subtype 2	4.86076	4.11664e-06
HEG1	107316810	HEG1; heart development protein with EGF like domains 1	2.96947	0.0227797
MAP1B	107306053	MAP1B; microtubule associated protein 1B	3.2534	0.0440835
ZNF462	107306437	ZNF462; zinc finger protein 462	2.84344	7.12378e-07
CTBP1	107313898	CTBP1; C-terminal binding protein 1	2.20455	5.37987e-06
LOC107314353	107314353	uncharacterized LOC107314353	2.76555	0.00049669
C1QTNF4	107314785	C1QTNF4; C1q and tumor necrosis factor related protein 4	4.01858	0.0133202
CHN1	107316662	CHN1; chimerin 1	7.50797	1.7695e-09
C2H8orf46	107310258	C2H8orf46; chromosome 2 open reading frame, human C8orf46	31.8389	9.93783e-73
SRGAP1	107310093	SRGAP1; SLIT-ROBO Rho GTPase activating protein 1	20.4814	1.33734e-16
LOC107319613	107319613	semaphorin-3D-like	5.71761	0.000645499
HEYL	107324055	HEYL; hes related family bHLH transcription factor with YRPW motif-like	4.10138	3.97664e-07
CSPG5	107308723	CSPG5; chondroitin sulfate proteoglycan 5	2.77701	0.00160003
IGFBP2	107316830	IGFBP2; insulin like growth factor binding protein 2	3.93233	0.025178
NDFIP2	107308035	NDFIP2; Nedd4 family interacting protein 2	2.29241	6.79724e-10
DPYSL5	107312435	DPYSL5; dihydropyrimidinase like 5	2.88754	0.00398679
NR0B1	107324815	NR0B1; nuclear receptor subfamily 0 group B member 1	2.0359	0.016568
SMIM13	107309624	SMIM13; small integral membrane protein 13	5.60291	4.14297e-08
BCO2	107324119	BCO2; beta-carotene oxygenase 2	3.66773	0.0370542
TUBB4B	107321614	TUBB4B; tubulin beta 4B class IVb	2.47216	2.63434e-07
DENND5B	107315594	DENND5B; DENN domain containing 5B	2.69472	0.0284451
LOC107317030	107317030	motor neuron and pancreas homeobox protein 1-like	10.6117	5.42518e-16
GLB1L	107316922	GLB1L; galactosidase beta 1 like	2.244	1.27151e-07
PLSCR1	107318198	PLSCR1; phospholipid scramblase 1	2.65759	0.00909053
ZIC4	107318269	ZIC4; Zic family member 4	4.52684	0.00516676
ZIC1	107318288	ZIC1; Zic family member 1	5.31743	0.000970402
LOC107318300	107318300	uncharacterized LOC107318300	3.20817	4.87467e-05
SLC10A4	107313699	SLC10A4; solute carrier family 10 member 4	10.4078	4.54602e-06
FAM219A	107305772	FAM219A; family with sequence similarity 219 member A	3.43747	8.22491e-07
EBF2	107323697	EBF2; early B-cell factor 2	3.22682	0.000139588
FOXP4	107324913	FOXP4; forkhead box P4	2.13566	0.000179882
SC5D	107324219	SC5D; sterol-C5-desaturase	55.0537	2.21779e-54
IQSEC3	107315409	IQSEC3; IQ motif and Sec7 domain 3	2.3543	4.87082e-10
GPR17	107317871	GPR17; G protein-coupled receptor 17	2.04155	0.00556792
LOC107314042	107314042	neuropeptide-like protein C4orf48 homolog	2.44864	6.57813e-10
HS3ST6	107320807	HS3ST6; heparan sulfate-glucosamine 3-sulfotransferase 6	2.80161	0.0164262
SRCIN1	107325240	SRCIN1; SRC kinase signaling inhibitor 1	2.43023	0.00221792
KCNS2	107310470	KCNS2; potassium voltage-gated channel modifier subfamily S member 2	7.34447	7.06011e-33
DYNC1I2	107316698	DYNC1I2; dynein cytoplasmic 1 intermediate chain 2	34.0499	1.10475e-15
CLTC	107322433	CLTC; clathrin heavy chain	2.77502	0.00744767
ANKDD1A	107318927	ANKDD1A; ankyrin repeat and death domain containing 1A	4.24409	2.14779e-09
ALDH1A3	107318982	ALDH1A3; aldehyde dehydrogenase 1 family member A3	2.24046	1.79523e-10
HNRNPD	107313416	HNRNPD; heterogeneous nuclear ribonucleoprotein D	3.41566	1.56661e-06
DCAF7	107325187	DCAF7; DDB1 and CUL4 associated factor 7	3.20918	0.0122391
SEPN1	107323955	SELENON; selenoprotein N	1.53838	0.00778579
CYTL1	107313841	CYTL1; cytokine like 1	1.79028	0.0253064
SCARA3	107312364	SCARA3; scavenger receptor class A member 3	1.54477	0.00441233
CBLN1	107319237	CBLN1; cerebellin 1 precursor	1.50111	0.000963897
CRAT	107321742	CRAT; carnitine O-acetyltransferase	1.6371	0.00457685
SH3GLB2	107321750	SH3GLB2; SH3 domain containing GRB2 like endophilin B2	1.7037	0.00133458
ANKRD31	107306042	ANKRD31; ankyrin repeat domain 31	1.50222	0.0239656
FAM169A	107306068	FAM169A; family with sequence similarity 169 member A	1.68034	0.0307335
LOC107309618	107309618	tubulin beta-2 chain-like	1.74055	0.0216297
CKB	107315300	CKB; creatine kinase B	1.65609	0.0218578
KLC1	107315302	KLC1; kinesin light chain 1	1.75811	0.000602168
ISL2	107318605	ISL2; ISL LIM homeobox 2	1.97674	0.0016685
TSPAN3	107318529	TSPAN3; tetraspanin 3	1.83594	0.00169917
GNS	107310152	GNS; glucosamine (N-acetyl)-6-sulfatase	1.87941	0.000114651
TBC1D30	107310157	TBC1D30; TBC1 domain family member 30	1.95314	1.51953e-07
ADGRB3	107312075	ADGRB3; adhesion G protein-coupled receptor B3	1.95923	0.00934098
COMMD6	107308055	COMMD6; COMM domain containing 6	1.62013	0.00027741
TUBB3	107319442	TUBB3; tubulin beta 3 class III	1.51037	0.000753761
MXD3	107320320	MXD3; MAX dimerization protein 3	1.83343	0.038118
TDRKH	107324586	TDRKH; tudor and KH domain containing	1.93643	0.000190658
RBM11	107322325	RBM11; RNA binding motif protein 11	1.71727	0.00831568
SOX6	107314636	SOX6; SRY-box 6	1.53606	0.00536078
KCNT1	107321706	KCNT1; potassium sodium-activated channel subfamily T member 1	1.74652	0.0111408
CNTRL	107321797	CNTRL; centriolin	1.51942	0.0164204
NUP210L	107324477	NUP210L; nucleoporin 210 like	1.53745	0.0182643
NBEA	107308227	NBEA; neurobeachin	1.66127	0.0191527
FAM168B	107317824	FAM168B; family with sequence similarity 168 member B	1.55629	0.00363641
SKIL	107318322	SKIL; SKI like proto-oncogene	1.98449	0.00425088
DNASE2B	107317541	DNASE2B; deoxyribonuclease 2 beta	1.65251	0.00797368
BTG2	107324908	BTG2; BTG anti-proliferation factor 2	1.96104	0.0243863
CTXN2	107318749	CTXN2; cortexin 2	1.86137	0.0036679
LOC107318756	107318756	semaphorin-6D	1.65061	0.0141258
LOC107317228	107317228	uncharacterized LOC107317228	1.83156	0.0101192
CECR5	107315173	CECR5; cat eye syndrome chromosome region, candidate 5	1.61502	0.00161785
PRKAR1B	107320721	PRKAR1B; protein kinase cAMP-dependent type I regulatory subunit beta	1.69663	0.0281307
SLC12A2	107306466	SLC12A2; solute carrier family 12 member 2	1.71764	0.0187679
MURC	107309973	MURC; muscle related coiled-coil protein	1.97517	0.000891851
MEGF10	107306484	MEGF10; multiple EGF like domains 10	1.98358	0.00490589
PPFIA2	107311142	PPFIA2; PTPRF interacting protein alpha 2	1.97909	0.0183442
COL12A1	107312033	COL12A1; collagen type XII alpha 1 chain	1.60874	0.0109321
LOC107320389	107320389	neuron-specific protein family member 2	1.60667	0.00141519
CSF1R	107320150	CSF1R; colony stimulating factor 1 receptor	1.57543	1.62458e-06
SORBS1	107315825	SORBS1; sorbin and SH3 domain containing 1	1.71162	0.000230575
SSTR2	107322151	SSTR2; somatostatin receptor 2	1.86946	1.41277e-07
TAPBP	107321544	TAPBP; TAP binding protein	1.95179	0.0419083
AFAP1	107313965	AFAP1; actin filament associated protein 1	1.57066	0.0339496
ZNF711	107312684	ZNF711; zinc finger protein 711	1.72253	0.0128145
ASTN2	107321649	ASTN2; astrotactin 2	1.65968	0.000221979
DAAM1	107315421	DAAM1; dishevelled associated activator of morphogenesis 1	1.9043	2.36132e-05
RNPEP	107324639	RNPEP; arginyl aminopeptidase	1.98601	0.00133458
RHPN1	107310628	RHPN1; rhophilin Rho GTPase binding protein 1	1.78179	0.0299178
KIF1A	107317983	KIF1A; kinesin family member 1A	1.66353	0.0222552
ADCYAP1	107310069	ADCYAP1; adenylate cyclase activating polypeptide 1	1.98899	0.0248177
C4H20orf27	107306856	C4H20orf27; chromosome 4 open reading frame, human C20orf27	1.56948	0.023075
LOC107310214	107310214	clavesin-1	1.94862	8.59637e-07
RAB2A	107310191	RAB2A; RAB2A, member RAS oncogene family	1.57396	0.0432195
CA8	107310201	CA8; carbonic anhydrase 8	1.71776	0.00251512
CRABP1	107318672	CRABP1; cellular retinoic acid binding protein 1	1.70185	0.00842029
BPNT1	107311015	BPNT1; 3'(2'), 5'-bisphosphate nucleotidase 1	1.74357	0.0453087
PHLDA1	107310843	PHLDA1; pleckstrin homology like domain family A member 1	1.78956	0.0182664
KCNH2	107308679	KCNH2; potassium voltage-gated channel subfamily H member 2	1.88293	0.000891851
ASIC3	107308663	ASIC3; acid sensing ion channel subunit 3	1.97906	0.0412514
SYT11	107324508	SYT11; synaptotagmin 11	1.61182	0.0366603
NR2C2	107319755	NR2C2; nuclear receptor subfamily 2 group C member 2	1.54964	0.0174344
FGD5	107319918	FGD5; FYVE, RhoGEF and PH domain containing 5	1.76377	9.94434e-07
GSX2	107313694	GSX2; GS homeobox 2	1.92359	3.23691e-06
TEX11	107312481	TEX11; testis expressed 11	1.76183	0.0431221
SPARC	107320174	SPARC; secreted protein acidic and cysteine rich	1.61291	3.64234e-05
SLC7A6	107319043	SLC7A6; solute carrier family 7 member 6	1.80505	0.00950597
NDRG4	107319045	NDRG4; NDRG family member 4	1.9156	1.19163e-06
CFAP20	107319162	CFAP20; cilia and flagella associated protein 20	1.75157	0.0126332
BZW2	107309181	BZW2; basic leucine zipper and W2 domains 2	1.99092	0.0465555
FGFR3	107313983	FGFR3; fibroblast growth factor receptor 3	1.91852	0.0319608
IFT46	107324146	IFT46; intraflagellar transport 46	1.62454	0.00504729
NKAIN1	107324056	NKAIN1; Sodium/potassium transporting ATPase interacting 1	1.99317	0.0197779
SCOC	107313113	SCOC; short coiled-coil protein	1.78921	0.0152205
LOC107325404	107325404	scaffold attachment factor B1-like	1.57948	0.00429502
CCDC50	107318188	CCDC50; coiled-coil domain containing 50	1.60259	0.00580543
FGF12	107318196	FGF12; fibroblast growth factor 12	1.84993	0.0148504
LOC107317338	107317338	pancreatic alpha-amylase-like	1.55117	0.000423094
HSP90B1	107314741	HSP90B1; heat shock protein 90 beta family member 1	1.57799	0.000237355
RNF150	107313108	RNF150; ring finger protein 150	1.50267	0.00309625
FKBP9	107309877	FKBP9; FK506 binding protein 9	1.65106	0.0344444
PDE1C	107309889	PDE1C; phosphodiesterase 1C	1.5622	0.0392555
PPP1R17	107309901	PPP1R17; protein phosphatase 1 regulatory subunit 17	1.84125	1.62405e-07
ZFHX4	107310323	ZFHX4; zinc finger homeobox 4	1.76039	3.84452e-07
CRMP1	107313927	CRMP1; collapsin response mediator protein 1	1.69708	0.01138
ATP6AP2	107324600	ATP6AP2; ATPase H+ transporting accessory protein 2	1.77831	1.37236e-06
ADAMTS8	107324192	ADAMTS8; ADAM metallopeptidase with thrombospondin type 1 motif 8	1.82995	0.00576342
LOC107322403	107322403	transmembrane protein 211-like	1.92213	0.0406516
DBX1	107314292	DBX1; developing brain homeobox 1	1.51224	0.0197165
LOC107315867	107315867	interferon-induced protein with tetratricopeptide repeats 5-like	1.60023	0.0240944
LOC107311909	107311909	uncharacterized LOC107311909	1.92657	0.0396705
LOC107311910	107311910	uncharacterized LOC107311910	1.6895	0.000847982
FHL3	107324011	FHL3; four and a half LIM domains 3	1.66571	0.000617144
AK1	107321919	AK1; adenylate kinase 1	1.70744	0.0080203
MIB1	107310087	MIB1; mindbomb E3 ubiquitin protein ligase 1	1.98809	6.8589e-09
LOC107315340	107315340	uncharacterized LOC107315340	1.88735	0.00362
NHLH2	107319825	NHLH2; nescient helix-loop-helix 2	1.80738	0.0169304
MYO10	107309530	MYO10; myosin X	1.57991	0.00356892
LOC107318577	107318577	secretory carrier-associated membrane protein 5	1.92827	0.0020505
DKK3	107314599	DKK3; dickkopf WNT signaling pathway inhibitor 3	1.56318	0.00936783
LOC107313022	107313022	rap guanine nucleotide exchange factor 2	1.90329	0.000500749
AGT	107311450	AGT; angiotensinogen	1.66867	0.00820795
PGBD5	107311425	PGBD5; piggyBac transposable element derived 5	1.80724	1.41166e-05
LGR5	107310333	LGR5; leucine rich repeat containing G protein-coupled receptor 5	1.99732	0.0498799
RAD9A	107314241	RAD9A; RAD9 checkpoint clamp component A	1.63461	0.000149668
PDZRN3	107319948	PDZRN3; PDZ domain containing ring finger 3	1.99294	0.00648314
FOXP1	107319860	FOXP1; forkhead box P1	1.85417	0.00390206
GSE1	107319425	GSE1; Gse1 coiled-coil protein	1.56512	0.000613774
DPYSL2	107323653	DPYSL2; dihydropyrimidinase like 2	1.78326	0.0122313
RASSF2	107323676	RASSF2; Ras association domain family member 2	1.86903	0.000405775
SLC22A23	107309626	SLC22A23; solute carrier family 22 member 23	1.71859	0.0491552
INPP5F	107316171	INPP5F; inositol polyphosphate-5-phosphatase F	1.85021	0.0226434
HSPA5	107321942	HSPA5; heat shock protein family A (Hsp70) member 5	1.69654	0.00335184
OLIG3	107311654	OLIG3; oligodendrocyte transcription factor 3	1.65308	0.0421896
LOC107305842	107305842	avidin-like	1.68969	0.000215891
SH3RF3	107307856	SH3RF3; SH3 domain containing ring finger 3	1.75388	0.00917068
TET2	107313300	TET2; tet methylcytosine dioxygenase 2	1.58616	0.00699905
CXXC4	107313310	CXXC4; CXXC finger protein 4	1.59513	0.0309898
LOC107313311	107313311	uncharacterized LOC107313311	1.94753	0.00078425
UBE4A	107324136	UBE4A; ubiquitination factor E4A	1.83607	0.000468853
MYO18A	107322642	MYO18A; myosin XVIIIA	1.65966	0.0107054
PPM1L	107318360	PPM1L; protein phosphatase, Mg2+/Mn2+ dependent 1L	1.56139	0.032391
PECR	107316802	PECR; peroxisomal trans-2-enoyl-CoA reductase	1.73201	0.0342086
MASP1	107318290	MASP1; mannan binding lectin serine peptidase 1	1.78873	0.0380031
LPP	107318154	LPP; LIM domain containing preferred translocation partner in lipoma	1.5058	0.00757337
DBT	107317454	DBT; dihydrolipoamide branched chain transacylase E2	1.5346	0.00168557
RTCA	107317456	RTCA; RNA 3'-terminal phosphate cyclase	1.70514	0.000108571
SNAP25	107310989	SNAP25; synaptosome associated protein 25	1.96615	0.00011953
LAMP5	107310938	LAMP5; lysosomal associated membrane protein family member 5	1.77537	0.0143017
NEUROD4	107325700	NEUROD4; neuronal differentiation 4	1.7554	0.00858234
LOC107311139	107311139	uncharacterized LOC107311139	1.8124	0.000320268
NALCN	107307974	NALCN; sodium leak channel, non-selective	1.70615	0.000313571
FGF14	107307971	FGF14; fibroblast growth factor 14	1.90483	2.2741e-10
CPE	107313017	CPE; carboxypeptidase E	1.60459	0.000534727
PLBD2	107321350	PLBD2; phospholipase B domain containing 2	1.8399	0.0281343
KIAA1024	107318826	KIAA1024 ortholog	1.70922	0.0246993
ATP5G2	107306969	ATP5G2; ATP synthase, H+ transporting, mitochondrial Fo complex subunit C2 (subunit 9)	1.86946	2.58076e-05
PHKG1	107322445	PHKG1; phosphorylase kinase catalytic subunit gamma 1	1.98246	0.00983004
LOC107322419	107322419	C-C motif chemokine 4-like	1.93001	0.00494103
WSCD2	107321322	WSCD2; WSC domain containing 2	1.71188	0.00899826
TMEM119	107321391	TMEM119; transmembrane protein 119	1.63657	0.00470769
LOC107318668	107318668	immunoglobulin superfamily containing leucine-rich repeat protein 2-like	1.60974	0.0231085
PXYLP1	107317978	PXYLP1; 2-phosphoxylose phosphatase 1	1.96474	0.0279372
HSD17B4	107306670	HSD17B4; hydroxysteroid 17-beta dehydrogenase 4	1.68718	0.00498056
PTP4A1	107312086	PTP4A1; protein tyrosine phosphatase type IVA, member 1	1.59059	0.0328377
LRRN1	107319991	LRRN1; leucine rich repeat neuronal 1	1.54146	4.80995e-05
CBFA2T3	107319520	CBFA2T3; CBFA2/RUNX1 translocation partner 3	1.60652	0.00159403
GABRA1	107320465	GABRA1; gamma-aminobutyric acid type A receptor alpha1 subunit	1.74431	1.92826e-09
LOC107320257	107320257	gamma-aminobutyric acid receptor subunit gamma-2	1.97908	0.00184219
WNT7B	107317577	WNT7B; Wnt family member 7B	1.87175	0.00126595
NEBL	107308994	NEBL; nebulette	1.84303	0.000213249
NNT	107305948	NNT; nicotinamide nucleotide transhydrogenase	1.95525	0.0375925
STMN3	107323169	STMN3; stathmin 3	1.9783	2.47559e-05
TOX3	107319219	TOX3; TOX high mobility group box family member 3	1.78285	4.36926e-09
NEUROG2	107313589	NEUROG2; neurogenin 2	1.85411	0.000240645
ANK2	107313591	ANK2; ankyrin 2	1.79329	0.00578946
FAM84A	107312223	FAM84A; family with sequence similarity 84 member A	1.51815	0.000632276
LOC107306518	107306518	EGF-like repeat and discoidin I-like domain-containing protein 3	1.77717	0.019475
PTPRF	107317429	PTPRF; protein tyrosine phosphatase, receptor type F	1.57855	0.00327734
LOC107316061	107316061	protein FRA10AC1	1.82948	8.88394e-12
MAPK8IP3	107321018	MAPK8IP3; mitogen-activated protein kinase 8 interacting protein 3	1.626	0.00518682
LOC107309939	107309939	interferon alpha-inducible protein 6-like	1.84236	0.00336451
LSAMP	107320287	LSAMP; limbic system-associated membrane protein	1.53628	0.0107858
OXR1	107310418	OXR1; oxidation resistance 1	1.50781	0.0115944
GAP43	107320276	GAP43; growth associated protein 43	1.73097	2.69122e-05
TTBK1	107310912	TTBK1; tau tubulin kinase 1	1.85394	0.021357
ARL6IP1	107320647	ARL6IP1; ADP ribosylation factor like GTPase 6 interacting protein 1	1.60055	0.0328702
CELF2	107316324	CELF2; CUGBP, Elav-like family member 2	1.64428	0.0286269
MAP7D2	107324875	MAP7D2; MAP7 domain containing 2	1.59173	0.0186761
ROBO3	107324246	ROBO3; roundabout guidance receptor 3	1.69747	0.0195637
LOC107317560	107317560	uncharacterized LOC107317560	1.92674	0.00019308
TGFBI	107320228	TGFBI; transforming growth factor beta induced	1.75314	0.026365
SNCAIP	107306729	SNCAIP; synuclein alpha interacting protein	1.51204	0.0072151
MAPK10	107313439	MAPK10; mitogen-activated protein kinase 10	1.58481	0.00618026
CARKD	107307941	NAXD; NAD(P)HX dehydratase	1.54679	0.0116885
LOC107312463	107312463	bis(5'-adenosyl)-triphosphatase ENPP4-like	1.58257	1.06878e-06
HIGD1A	107308841	HIGD1A; HIG1 hypoxia inducible domain family member 1A	1.63235	0.00362
EEF1A2	107323021	EEF1A2; eukaryotic translation elongation factor 1 alpha 2	1.65926	0.0029427
KSR2	107321107	KSR2; kinase suppressor of ras 2	1.59829	0.0130902
RFC5	107321464	RFC5; replication factor C subunit 5	1.61785	0.00979069
SCRT2	107323160	SCRT2; scratch family transcriptional repressor 2	1.89814	0.0361368
FBXO11	107310862	FBXO11; F-box protein 11	1.78804	0.00650456
LOC107310135	107310135	-	1.89842	0.0494718
HSPA12A	107316190	HSPA12A; heat shock protein family A (Hsp70) member 12A	1.56973	0.0389698
SOX2	107318220	SOX2; SRY-box 2	1.72388	0.00314483
LOC107318221	107318221	uncharacterized LOC107318221	1.60826	0.024027
COL14A1	107310493	COL14A1; collagen type XIV alpha 1 chain	1.69668	0.0498963
ENPP2	107310500	ENPP2; ectonucleotide pyrophosphatase/phosphodiesterase 2	1.86326	0.00367017
PTPRZ1	107308745	PTPRZ1; protein tyrosine phosphatase, receptor type Z1	1.64512	0.0346091
RUNDC3A	107325248	RUNDC3A; RUN domain containing 3A	1.66353	0.00983004
PI15	107310290	PI15; peptidase inhibitor 15	1.85407	0.018937
RASSF7	107314490	RASSF7; Ras association domain family member 7	1.91164	8.6392e-10
PCNT	107316375	PCNT; pericentrin	1.51223	0.0170969
NIN	107315526	NIN; ninein	1.85638	1.07606e-05
MGAT5B	107322123	MGAT5B; mannosyl (alpha-1,6-)-glycoprotein beta-1,6-N-acetyl-glucosaminyltransferase, isozyme B	1.55435	0.0138129
EBF1	107320402	EBF1; early B-cell factor 1	1.51469	0.00320681
ERC2	107319822	ERC2; ELKS/RAB6-interacting/CAST family member 2	1.95183	0.0143017
GNB1	107323292	GNB1; G protein subunit beta 1	1.74432	0.0347512
LHX3	107321715	LHX3; LIM homeobox 3	1.95215	0.00014995
FOXO6	107324052	FOXO6; forkhead box O6	1.92932	0.000280369
BCHE	107318341	BCHE; butyrylcholinesterase	1.64833	0.000328253
BOC	107320072	BOC; BOC cell adhesion associated, oncogene regulated	1.91469	0.0328377
LSP1	107314545	LSP1; lymphocyte-specific protein 1	1.99109	1.50919e-05
LRRC8B	107317419	LRRC8B; leucine rich repeat containing 8 family member B	1.78091	6.95492e-05
TNNI2	107314554	TNNI2; troponin I2, fast skeletal type	1.73147	0.00611325
CTSD	107314535	CTSD; cathepsin D	1.68215	2.24636e-08
ABCD3	107317392	ABCD3; ATP binding cassette subfamily D member 3	1.84198	4.52673e-05
BCAR3	107317361	BCAR3; breast cancer anti-estrogen resistance 3	1.97254	0.000410756
NDFIP1	107320044	NDFIP1; Nedd4 family interacting protein 1	1.72691	0.000156617
PLVAP	107325667	PLVAP; plasmalemma vesicle associated protein	1.93491	0.000746778
FRMD4A	107318558	FRMD4A; FERM domain containing 4A	1.62142	0.0476953
BEND7	107318373	BEND7; BEN domain containing 7	1.74358	0.0191527
FAM107B	107319018	FAM107B; family with sequence similarity 107 member B	1.83057	0.00138696
LOC107323227	107323227	uncharacterized LOC107323227	1.57514	0.0382275
PMEPA1	107323214	PMEPA1; prostate transmembrane protein, androgen induced 1	1.81374	0.0392518
ACAP3	107323266	ACAP3; ArfGAP with coiled-coil, ankyrin repeat and PH domains 3	1.56184	0.0427416
NACAD	107308799	NACAD; NAC alpha domain containing	1.9602	0.000443531
SLCO4A1	107322999	SLCO4A1; solute carrier organic anion transporter family member 4A1	1.87554	0.023913
NTSR1	107323005	NTSR1; neurotensin receptor 1	1.51332	0.00538187
FGFR2	107316195	FGFR2; fibroblast growth factor receptor 2	1.85266	0.00300131
SYN3	107314447	SYN3; synapsin III	1.89745	0.0179982
LOC107312830	107312830	EDNRB2; endothelin B receptor-like	1.63846	0.00181115
SFXN3	107316027	SFXN3; sideroflexin 3	1.56857	0.00417787
APMAP	107310959	APMAP; adipocyte plasma membrane associated protein	1.58181	0.00494493
COMT	107321075	COMT; catechol-O-methyltransferase	1.78179	0.000799498
LOC107317492	107317492	riboflavin-binding protein	1.73763	0.0275619
FMN2	107311315	FMN2; formin 2	1.53396	0.0477097
SOX4	107309734	SOX4; SRY-box 4	1.54237	0.0366603
RAI14	107305774	RAI14; retinoic acid induced 14	1.56385	0.0185486
NTRK2	107306253	NTRK2; neurotrophic receptor tyrosine kinase 2	1.64058	0.00356892
EPB41L3	107310037	EPB41L3; erythrocyte membrane protein band 4.1 like 3	1.67763	0.0424134
LOC107308728	107308728	uncharacterized LOC107308728	1.89398	0.000184962
LOC107323574	107323574	uncharacterized LOC107323574	1.86783	0.00688932
LOC107316845	107316845	NADH-cytochrome b5 reductase 3	1.80416	0.0342433
ESD	107308143	ESD; esterase D	1.71714	0.00478856
ADAP1	107320566	ADAP1; ArfGAP with dual PH domains 1	1.658	0.00222075
SYNJ1	107322859	SYNJ1; synaptojanin 1	1.58216	0.0223791
PANX1	107308434	PANX1; pannexin 1	1.77644	0.000110608
MRPL13	107310495	MRPL13; mitochondrial ribosomal protein L13	1.94879	0.00421535
RAB7A	107319846	RAB7A; RAB7A, member RAS oncogene family	1.72328	0.0432497
ADD2	107323688	ADD2; adducin 2	1.60816	0.0191354
GIT2	107321308	GIT2; GIT ArfGAP 2	1.74987	5.43977e-05
GLTP	107321518	GLTP; glycolipid transfer protein	1.97101	8.45327e-07
GPC1	107317815	GPC1; glypican 1	1.58023	0.0356049
RGMB	107306383	RGMB; repulsive guidance molecule family member b	1.82091	0.000858007
RFTN2	107316503	RFTN2; raftlin family member 2	1.53419	0.0111855
TTYH3	107320673	TTYH3; tweety family member 3	1.80457	3.10997e-14
NEO1	107318496	NEO1; neogenin 1	1.54509	0.0206636
SKP1	107320209	SKP1; S-phase kinase associated protein 1	1.59029	0.00840014
PARP9	107316788	PARP9; poly(ADP-ribose) polymerase family member 9	1.5575	9.062e-06
PARP14	107316785	PARP14; poly(ADP-ribose) polymerase family member 14	1.62038	0.0402636
LOC107318723	107318723	cell cycle progression protein 1	1.54368	0.000118515
CDKN1C	107314571	CDKN1C; cyclin dependent kinase inhibitor 1C	1.64663	0.00494103
HES4	107323568	HES4; hes family bHLH transcription factor 4	1.5307	0.010072
AGRN	107323511	AGRN; agrin	1.7206	0.0331483
ACSL6	107320087	ACSL6; acyl-CoA synthetase long-chain family member 6	1.55636	0.00170343
LOXL3	107306850	LOXL3; lysyl oxidase like 3	1.50849	0.0285878
NLGN3	107312598	NLGN3; neuroligin 3	1.57642	0.0171947
TTC8	107315206	TTC8; tetratricopeptide repeat domain 8	1.53739	0.00958413
NPAS3	107315048	NPAS3; neuronal PAS domain protein 3	1.41096	0.0108615
HNRNPA2B1	107309159	HNRNPA2B1; heterogeneous nuclear ribonucleoprotein A2/B1	1.39461	0.0172479
VILL	107308791	VILL; villin like	1.46729	0.000403051
C18H17orf75	107322156	C18H17orf75; chromosome 18 open reading frame, human C17orf75	1.3636	0.00669026
RHBDL3	107322155	RHBDL3; rhomboid like 3	1.33625	0.0256386
NFIA	107317733	NFIA; nuclear factor I A	1.32299	0.0476953
LOC107306152	107306152	nuclear factor 1 B-type	1.43626	0.0246477
MAPK1	107321038	MAPK1; mitogen-activated protein kinase 1	1.46326	0.0278447
HYOU1	107324184	HYOU1; hypoxia up-regulated 1	1.49886	0.00672546
ZBTB18	107311342	ZBTB18; zinc finger and BTB domain containing 18	1.48981	0.00041383
AKT3	107311258	AKT3; AKT serine/threonine kinase 3	1.49138	0.0255099
LIFR	107305859	LIFR; leukemia inhibitory factor receptor alpha	1.45411	0.000933403
TRIQK	107310379	TRIQK; triple QxxK/R motif containing	1.48578	0.00270528
RUNX1T1	107310364	RUNX1T1; RUNX1 translocation partner 1	1.27063	0.0431602
TMEM47	107324395	TMEM47; transmembrane protein 47	1.37017	0.0285386
CADM4	107307346	CADM4; cell adhesion molecule 4	1.42481	0.0235807
EPHA5	107313459	EPHA5; EPH receptor A5	1.41018	0.0192576
LOC107313333	107313333	uncharacterized LOC107313333	1.48382	0.0342433
CHCHD6	107319816	CHCHD6; coiled-coil-helix-coiled-coil-helix domain containing 6	1.47928	0.0441305
PODXL2	107319915	PODXL2; podocalyxin like 2	1.49624	0.000494861
TRIM3	107308575	TRIM3; tripartite motif containing 3	1.42819	0.00184433
MN1	107321423	MN1; MN1 proto-oncogene, transcriptional regulator	1.40408	0.0131235
LOC107321413	107321413	uncharacterized LOC107321413	1.39762	0.00195573
FGD3	107319719	FGD3; FYVE, RhoGEF and PH domain containing 3	1.23827	0.0446347
ZRANB2	107317808	ZRANB2; zinc finger RANBP2-type containing 2	1.47599	0.0477097
PGPEP1	107325590	PGPEP1; pyroglutamyl-peptidase I	1.41711	0.0227462
LOC107306485	107306485	uncharacterized LOC107306485	1.41531	0.0299185
NCALD	107310436	NCALD; neurocalcin delta	1.40971	0.0246477
NR2F1	107306479	NR2F1; nuclear receptor subfamily 2 group F member 1	1.47643	0.000769817
LOC107306490	107306490	uncharacterized LOC107306490	1.36652	0.0082255
DPP10	107316749	DPP10; dipeptidyl peptidase like 10	1.26333	0.0466928
PAK3	107312836	PAK3; p21 (RAC1) activated kinase 3	1.33779	0.036371
CAPN6	107312834	CAPN6; calpain 6	1.4732	0.0197781
DCX	107312859	DCX; doublecortin	1.35815	0.0260793
GADD45G	107306297	GADD45G; growth arrest and DNA damage inducible gamma	1.37034	0.0301599
SERTAD4	107311124	SERTAD4; SERTA domain containing 4	1.3492	0.00243952
TRERF1	107311103	TRERF1; transcriptional regulating factor 1	1.29273	0.0141023
LOC107319878	107319878	laminin subunit beta-2-like	1.41991	0.00675446
SLC6A8	107319921	SLC6A8; solute carrier family 6 member 8	1.47594	0.0138508
ZEB1	107308928	ZEB1; zinc finger E-box binding homeobox 1	1.3556	0.0382303
LOC107319576	107319576	guanylate-binding protein 4-like	1.36394	0.0343839
DYNC1LI2	107319285	DYNC1LI2; dynein cytoplasmic 1 light intermediate chain 2	1.49706	0.0116948
RAB3A	107325642	RAB3A; RAB3A, member RAS oncogene family	1.27454	0.0440835
SEPT11	107313411	SEPT11; septin 11	1.40484	0.0409448
TAX1BP1	107309171	TAX1BP1; Tax1 binding protein 1	1.41787	0.0356305
VDAC1	107320177	VDAC1; voltage dependent anion channel 1	1.36751	0.00485159
PRPF8	107322617	PRPF8; pre-mRNA processing factor 8	1.34988	0.00498056
AMIGO2	107309914	AMIGO2; adhesion molecule with Ig like domain 2	1.47895	0.0395825
ECEL1	107318234	ECEL1; endothelin converting enzyme like 1	1.30849	0.0194624
NPPC	107318241	NPPC; natriuretic peptide C	1.44851	0.0163467
KIFAP3	107317230	KIFAP3; kinesin associated protein 3	1.3633	0.0151951
NEUROD1	107316609	NEUROD1; neuronal differentiation 1	1.48323	0.0469659
CERKL	107316605	CERKL; ceramide kinase like	1.42379	0.00438572
UBE2E3	107316638	UBE2E3; ubiquitin conjugating enzyme E2 E3	1.4278	0.0234401
LOC107325141	107325141	myosin light chain, embryonic	1.46381	0.0440835
MAPT	107325179	MAPT; microtubule associated protein tau	1.45918	0.00554188
ABLIM1	107316138	ABLIM1; actin binding LIM protein 1	1.44839	0.0111877
LOC107320277	107320277	-	1.4176	0.0278447
LOC107314099	107314099	attractin-like	1.28365	0.0214186
ATOH8	107314014	ATOH8; atonal bHLH transcription factor 8	1.35897	0.0342433
FAM134B	107309531	FAM134B; family with sequence similarity 134 member B	1.35329	0.00855374
ARHGEF10	107312150	ARHGEF10; Rho guanine nucleotide exchange factor 10	1.48195	0.00699905
CORO2B	107318935	CORO2B; coronin 2B	1.34701	0.0156195
HP1BP3	107323517	HP1BP3; heterochromatin protein 1 binding protein 3	1.46184	0.0376158
STX12	107323929	STX12; syntaxin 12	1.37226	0.0436333
DGCR2	107321399	DGCR2; DiGeorge syndrome critical region gene 2	1.30972	0.0412514
LOC107321482	107321482	somatomedin-B and thrombospondin type-1 domain-containing protein-like	1.33034	0.00589105
TMED3	107318887	TMED3; transmembrane p24 trafficking protein 3	1.40235	0.0024887
SERPINI1	107318335	SERPINI1; serpin family I member 1	1.49645	0.00548188
MECOM	107318330	MECOM; MDS1 and EVI1 complex locus	1.34202	0.0119559
ACTG1	107322234	ACTG1; actin gamma 1	1.47205	0.00192145
DST	107312093	DST; dystonin	1.32917	0.0390769
BLOC1S4	107309937	BLOC1S4; biogenesis of lysosomal organelles complex 1 subunit 4	1.39858	0.00352849
NUBPL	107315011	NUBPL; nucleotide binding protein like	1.46118	0.00118975
GRM8	107308676	GRM8; glutamate metabotropic receptor 8	1.36662	0.0110761
AASS	107308784	AASS; aminoadipate-semialdehyde synthase	1.4012	0.0382626
GPX8	107305999	GPX8; glutathione peroxidase 8 (putative)	1.48157	0.0010872
RELN	107324286	RELN; reelin	1.48442	0.00856057
SRPK2	107325242	SRPK2; SRSF protein kinase 2	1.33054	0.0127493
PLXNB1	107319896	PLXNB1; plexin B1	1.45568	0.014904
LHFPL4	107319806	LHFPL4; lipoma HMGIC fusion partner-like 4	1.35999	0.0441468
HYAL1	107319564	HYAL1; hyaluronoglucosaminidase 1	1.32335	0.0133424
PLEKHA5	107316479	PLEKHA5; pleckstrin homology domain containing A5	1.48848	0.0194404
ZNF536	107319325	ZNF536; zinc finger protein 536	1.4093	0.0490421
NOVA1	107314998	NOVA1; NOVA alternative splicing regulator 1	1.24115	0.0366028
LOC107315000	107315000	uncharacterized LOC107315000	1.44876	0.00290717
SPAG9	107322317	SPAG9; sperm associated antigen 9	1.328	0.0161751
SERPING1	107314448	SERPING1; serpin family G member 1	1.44573	0.00355778
OSCP1	107324027	OSCP1; organic solute carrier partner 1	1.39995	0.029111
TMEM35	107312633	TMEM35A; transmembrane protein 35A	1.48715	0.00576342
HMGN3	107312013	HMGN3; high mobility group nucleosomal binding domain 3	1.34316	0.0370479
ODF2	107321816	ODF2; outer dense fiber of sperm tails 2	1.48215	0.0019699
MAP6	107308596	MAP6; microtubule associated protein 6	1.36318	0.00451594
MOGAT2	107308595	MOGAT2; monoacylglycerol O-acyltransferase 2	1.48933	0.00338732
DRD5	107313843	DRD5; dopamine receptor D5	1.46154	0.00891616
LMO1	107314646	LMO1; LIM domain only 1	1.40417	0.000688999
MEIS1	107310684	MEIS1; Meis homeobox 1	1.43531	0.0227373
LOC107323079	107323079	RNA-binding protein 38	1.38159	0.0150124
SPO11	107323077	SPO11; SPO11, initiator of meiotic double stranded breaks	1.45888	0.0378088
BMP7	107323076	BMP7; bone morphogenetic protein 7	1.27735	0.0491891
